# Supplementary material for: Cooperation by ant queens during colony-founding perpetuates alternative forms of social organization
Source: Behav Ecol Sociobiol. 2021 Nov 30;75(12):165. doi: 10.1007/s00265-021-03105-1 (PMC8718384; doi:10.1007/s00265-021-03105-1)
Supplement: Supplementary file 2 — Supplementary file2: Dataset of queens in the laboratory (XLSX 73 KB) [file 265_2021_3105_MOESM2_ESM.xlsx]

## Sheet: Description
Data on independent colony-founding experiment in the laboratory (queen-level)
Column names	Description
No	Identification of the queen
Year	Year at which the assay was set up
Experiment	Type of experimental assay (3Q = three-queen assay, 2Q= two-queen assay)
Replicate	Identification of the assay
Treatment	Treatment of the assay, with respect to the social origin of each queen in the assay (M= monogyne queen, P= polygyne queen; each letter represents one queen)
Colour	Color of the paint-mark used to recognize queens
Colony	Field colony of origin of the queen
SocialFormF	Social origin of the queen (M= monogyne, P= polygyne)
SocialFormO	Social origin of the other queen(s) in the assay (i.e. non-focal queens; M= monogyne, Mix= both monogyne and polygyne, P= polygyne)
SocialFormO2	Social origin of the other queen(s) in the assay that were alive at the first observation (i.e. non-focal queens; M= monogyne, Mix= both monogyne and polygyne, P= polygyne)
MaleSF	Social origin of the male with whom the queen mated (M= monogyne, P= polygyne)
Grouped1stday	Whether the queen gathered with another queen at the first observation (0= no, 1= yes)
NumberAliveQ	Number of queens that were alive at the first observation
Founding_failure	Whether the queen succeeded or failed at starting a nest (i.e. was seen in an excavated nest; 0= succeeded, 1= failed)
RapidDeath	Whether the queen died during the first week
Strategy	Mode of colony-founding used by the queen (none = did not found, Solitarily = founded alone, Cooperatively = associated with one or two queens)
Association	Whether the founding queens founded solitarily or cooperatively (0= solitarily, 1= cooperatively)
AssocWith	Social origin of the other queens in the association (M= all monogyne, Mix= both monogyne and polygyne, P= all polygyne)
GroupSize	Number of queens that associated with the queen (focal + non focal queens)
NestNo	Identification of the colony founded by the queen
AgeMax	Number of days the queen was alive and monitored (queens were monitored during 140 days ). 140 indicates that the queen was still alive at the end of the experiment.
CensorMax	Whether the queen died before the end of the experiment (i.e. 140 days from the start; 0= alive, 1= dead)
Workers	Whether workers were produced in the colony of the queen (0= no worker, 1= at least one worker)
ReproSuccess	Whether the queen was alive and had a brood at the end of the experiment (0=no, 1=yes)
Colony_size	Number of workers present in the colony at the end of the experiment
Colony_size_per_queen	Number of workers present in the colony at the end of the experiment divided by the number of queens that co-founded the colony, and rounded to the nearest integer

## Sheet: Data_Lab_Queens
No	Year	Experiment	Replicate	Treatment	Colour	Colony	SocialFormF	SocialFormO	SocialFormO2	MaleSF	Grouped1stday	NumberAliveQ	Founding_failure	RapidDeath	Strategy	Association	AssocWith	GroupSize	NestNo	AgeMax	CensorMax	Workers	ReproSuccess	Colony_size	Colony_size_per_queen
1	2017	3Q	A	MMP	Red	295	M	Mix	Mix	M	1	3	0	0	Cooperatively	1	M	2	1	15	1	0	0	NA	NA
2	2017	3Q	A	MMP	Green	115	M	Mix	Mix	M	0	3	0	0	Cooperatively	1	M	2	1	140	0	1	1	NA	NA
3	2017	3Q	A	MMP	Purple	146	P	M	M	M	1	3	1	1	none	NA	NA	NA	NA	1	1	NA	NA	NA	NA
4	2017	3Q	B	PPP	Red	258	P	P	P	M	1	2	0	0	Cooperatively	1	P	2	2	140	0	0	0	NA	NA
5	2017	3Q	B	PPP	RY	193	P	P	P	M	1	2	0	0	Cooperatively	1	P	2	2	52	1	0	0	NA	NA
6	2017	3Q	B	PPP	Green	146	P	P	P	M	NA	2	1	1	none	NA	NA	NA	NA	1	1	NA	NA	NA	NA
7	2017	3Q	C	PPM	Red	258	P	Mix	Mix	M	1	3	0	0	Cooperatively	1	Mix	3	3	8	1	0	0	NA	NA
8	2017	3Q	C	PPM	Green	115	M	P	P	M	1	3	0	0	Cooperatively	1	P	3	3	140	0	1	1	12	4
9	2017	3Q	C	PPM	RY	193	P	Mix	Mix	M	0	3	0	0	Cooperatively	1	Mix	3	3	140	0	1	1	12	4
10	2017	3Q	D	MMM	Red	286	M	M	M	M	0	3	1	1	none	NA	NA	NA	NA	6	1	NA	NA	NA	NA
11	2017	3Q	D	MMM	Yellow	295	M	M	M	M	0	3	0	0	Solitarily	0	NA	1	a	42	1	1	0	NA	NA
12	2017	3Q	D	MMM	Green	115	M	M	M	M	0	3	1	1	none	NA	NA	NA	NA	4	1	NA	NA	NA	NA
13	2017	3Q	E	MMM	Green	181	M	M	M	P	1	3	1	1	none	NA	NA	NA	NA	6	1	NA	NA	NA	NA
14	2017	3Q	E	MMM	Purple	177	M	M	M	P	1	3	0	0	Solitarily	0	NA	1	b	16	1	0	0	NA	NA
15	2017	3Q	E	MMM	Yellow	188	M	M	M	M	0	3	1	1	none	NA	NA	NA	NA	2	1	NA	NA	NA	NA
16	2017	3Q	F	PPM	White	211	P	Mix	NA	M	NA	2	1	1	none	NA	NA	NA	NA	1	1	NA	NA	NA	NA
17	2017	3Q	F	PPM	Purple	177	M	P	P	P	1	2	0	0	Cooperatively	1	P	2	4	140	0	1	1	NA	NA
18	2017	3Q	F	PPM	Red	146	P	Mix	M	M	1	2	0	1	Cooperatively	1	M	2	4	4	1	0	0	NA	NA
19	2017	3Q	G	PPP	White	146	P	P	P	P	0	3	0	1	Cooperatively	1	P	3	5	7	1	0	0	NA	NA
20	2017	3Q	G	PPP	Red	165	P	P	P	P	1	3	0	0	Cooperatively	1	P	3	5	39	1	0	0	NA	NA
21	2017	3Q	G	PPP	Purple	211	P	P	P	M	1	3	0	0	Cooperatively	1	P	3	5	27	1	0	0	NA	NA
22	2017	3Q	H	PPM	Red	188	M	P	P	P	0	2	1	0	none	NA	NA	NA	NA	140	0	NA	NA	NA	NA
23	2017	3Q	H	PPM	Purple	211	P	Mix	M	M	0	2	1	1	none	NA	NA	NA	NA	4	1	NA	NA	NA	NA
24	2017	3Q	H	PPM	White	146	P	Mix	NA	P	NA	2	1	1	none	NA	NA	NA	NA	1	1	NA	NA	NA	NA
25	2017	3Q	I	MMM	Purple	177	M	M	M	P	0	3	0	0	Cooperatively	1	M	2	6	97	1	0	0	NA	NA
26	2017	3Q	I	MMM	Green	181	M	M	M	P	0	3	0	0	Cooperatively	1	M	2	6	140	0	0	0	NA	NA
27	2017	3Q	I	MMM	Red	188	M	M	M	M	0	3	1	1	none	NA	NA	NA	NA	2	1	NA	NA	NA	NA
28	2017	3Q	J	MMP	Red	188	M	Mix	Mix	M	1	3	0	0	Cooperatively	1	P	2	7	12	1	0	0	NA	NA
29	2017	3Q	J	MMP	Purple	211	P	M	M	M	0	3	0	0	Cooperatively	1	M	2	7	11	1	0	0	NA	NA
30	2017	3Q	J	MMP	White	177	M	Mix	Mix	P	1	3	1	1	none	NA	NA	NA	NA	2	1	NA	NA	NA	NA
31	2017	3Q	K	PPP	White	146	P	P	P	P	1	3	0	0	Cooperatively	1	P	3	8	11	1	0	0	NA	NA
32	2017	3Q	K	PPP	Red	165	P	P	P	P	1	3	0	0	Cooperatively	1	P	3	8	50	1	0	0	NA	NA
33	2017	3Q	K	PPP	Purple	211	P	P	P	M	0	3	0	0	Cooperatively	1	P	3	8	140	0	1	1	NA	NA
34	2017	3Q	L	PPM	Purple	211	P	Mix	Mix	M	0	3	0	1	Solitarily	0	NA	1	c	5	1	0	0	NA	NA
35	2017	3Q	L	PPM	White	146	P	Mix	Mix	P	0	3	0	0	Solitarily	0	NA	1	d	140	0	1	1	4	4
36	2017	3Q	L	PPM	Red	188	M	P	P	M	0	3	0	0	Solitarily	0	NA	1	e	11	1	0	0	NA	NA
37	2017	3Q	M	MMP	Red	115	M	Mix	M	M	1	2	0	0	Cooperatively	1	M	2	9	10	1	0	0	NA	NA
38	2017	3Q	M	MMP	White	146	P	M	NA	P	NA	2	1	1	none	NA	NA	NA	NA	1	1	NA	NA	NA	NA
39	2017	3Q	M	MMP	Purple	181	M	Mix	M	P	1	2	0	0	Cooperatively	1	M	2	9	140	0	1	1	5	3
40	2017	3Q	N	PPP	Red	165	P	P	P	P	1	3	0	0	Cooperatively	1	P	2	10	10	1	0	0	NA	NA
41	2017	3Q	N	PPP	White	146	P	P	P	P	0	3	1	1	none	NA	NA	NA	NA	6	1	NA	NA	NA	NA
42	2017	3Q	N	PPP	Yellow	166	P	P	P	P	1	3	0	0	Cooperatively	1	P	2	10	10	1	0	0	NA	NA
43	2017	3Q	O	PPP	Red	146	P	P	P	P	1	3	0	0	Cooperatively	1	P	3	11	140	0	1	1	7	2
44	2017	3Q	O	PPP	Yellow	249	P	P	P	M	1	3	0	1	Cooperatively	1	P	3	11	4	1	0	0	NA	NA
45	2017	3Q	O	PPP	Purple	NA	P	P	P	P	0	3	0	0	Cooperatively	1	P	3	11	41	1	0	0	NA	NA
46	2017	3Q	P	MMM	Purple	181	M	M	M	P	1	3	1	0	none	NA	NA	NA	NA	10	1	NA	NA	NA	NA
47	2017	3Q	P	MMM	Red	115	M	M	M	M	0	3	1	1	none	NA	NA	NA	NA	3	1	NA	NA	NA	NA
48	2017	3Q	P	MMM	White	177	M	M	M	P	1	3	1	1	none	NA	NA	NA	NA	4	1	NA	NA	NA	NA
49	2017	3Q	Q	MMM	Red	115	M	M	M	M	0	2	1	1	none	NA	NA	NA	NA	5	1	NA	NA	NA	NA
50	2017	3Q	Q	MMM	White	177	M	M	M	P	0	2	1	1	none	NA	NA	NA	NA	3	1	NA	NA	NA	NA
51	2017	3Q	Q	MMM	Purple	181	M	M	NA	P	NA	2	1	1	none	NA	NA	NA	NA	1	1	NA	NA	NA	NA
52	2017	3Q	Ra	PPP	Yellow	249	P	P	P	M	1	3	1	1	none	NA	NA	NA	NA	7	1	NA	NA	NA	NA
53	2017	3Q	Ra	PPP	Red	127	P	P	P	M	1	3	1	1	none	NA	NA	NA	NA	4	1	NA	NA	NA	NA
54	2017	3Q	Ra	PPP	White	146	P	P	P	P	0	3	1	1	none	NA	NA	NA	NA	3	1	NA	NA	NA	NA
55	2017	3Q	S	PPM	Blue	88	M	P	P	P	0	2	0	0	Cooperatively	1	P	2	12	140	0	1	1	10	5
56	2017	3Q	S	PPM	Red	239	P	Mix	NA	P	NA	2	1	1	none	NA	NA	NA	NA	1	1	NA	NA	NA	NA
57	2017	3Q	S	PPM	White	146	P	Mix	M	P	0	2	0	1	Cooperatively	1	M	2	12	6	1	0	0	NA	NA
58	2017	3Q	T	MMP	Purple	165	P	M	M	M	0	3	1	1	none	NA	NA	NA	NA	3	1	NA	NA	NA	NA
59	2017	3Q	T	MMP	Red	115	M	Mix	Mix	P	1	3	1	1	none	NA	NA	NA	NA	3	1	NA	NA	NA	NA
60	2017	3Q	T	MMP	White	177	M	Mix	Mix	P	1	3	1	1	none	NA	NA	NA	NA	3	1	NA	NA	NA	NA
61	2017	3Q	U	PPM	Yellow	166	P	Mix	Mix	P	1	3	0	0	Cooperatively	1	M	2	13	42	1	0	0	NA	NA
62	2017	3Q	U	PPM	Red	94	M	P	P	P	0	3	0	0	Cooperatively	1	P	2	13	140	0	1	1	5	3
63	2017	3Q	U	PPM	White	239	P	Mix	Mix	M	1	3	1	1	none	NA	NA	NA	NA	4	1	NA	NA	NA	NA
64	2017	3Q	V	MMM	Yellow	88	M	M	M	P	1	3	0	0	Solitarily	0	NA	1	f	24	1	0	0	NA	NA
65	2017	3Q	V	MMM	Purple	220	M	M	M	P	1	3	0	0	Solitarily	0	NA	1	g	24	1	0	0	NA	NA
66	2017	3Q	V	MMM	Red	145	M	M	M	P	0	3	1	1	none	NA	NA	NA	NA	3	1	NA	NA	NA	NA
67	2017	3Q	W	MMM	Red	145	M	M	M	P	1	3	1	1	none	NA	NA	NA	NA	2	1	NA	NA	NA	NA
68	2017	3Q	W	MMM	White	125	M	M	M	P	1	3	1	1	none	NA	NA	NA	NA	4	1	NA	NA	NA	NA
69	2017	3Q	W	MMM	Yellow	115	M	M	M	P	0	3	0	0	Solitarily	0	NA	1	h	140	0	0	0	NA	NA
70	2017	3Q	X	MMP	Red	146	P	M	M	P	0	3	1	1	none	NA	NA	NA	NA	4	1	NA	NA	NA	NA
71	2017	3Q	X	MMP	White	145	M	Mix	Mix	P	0	3	0	0	Solitarily	0	NA	1	i	140	0	0	0	NA	NA
72	2017	3Q	X	MMP	Purple	220	M	Mix	Mix	P	0	3	1	1	none	NA	NA	NA	NA	2	1	NA	NA	NA	NA
73	2017	3Q	Y	PPP	Yellow	166	P	P	P	P	0	2	0	1	Cooperatively	1	P	2	14	3	1	0	0	NA	NA
74	2017	3Q	Y	PPP	Purple	165	P	P	NA	P	NA	2	1	1	none	NA	NA	NA	NA	1	1	NA	NA	NA	NA
75	2017	3Q	Y	PPP	Red	239	P	P	P	P	0	2	0	0	Cooperatively	1	P	2	14	8	1	0	0	NA	NA
76	2017	3Q	Z	PPM	Purple	165	P	Mix	Mix	P	0	3	1	0	none	NA	NA	NA	NA	17	1	NA	NA	NA	NA
77	2017	3Q	Z	PPM	White	239	P	Mix	Mix	P	0	3	1	1	none	NA	NA	NA	NA	3	1	NA	NA	NA	NA
78	2017	3Q	Z	PPM	Red	229	M	P	P	M	0	3	1	1	none	NA	NA	NA	NA	7	1	NA	NA	NA	NA
79	2017	3Q	AA	MMP	Red	239	P	M	M	P	1	3	0	0	Cooperatively	1	M	3	15	12	1	0	0	NA	NA
80	2017	3Q	AA	MMP	White	229	M	Mix	Mix	M	0	3	0	0	Cooperatively	1	Mix	3	15	140	0	0	0	NA	NA
81	2017	3Q	AA	MMP	Yellow	125	M	Mix	Mix	P	1	3	0	0	Cooperatively	1	Mix	3	15	140	0	0	0	NA	NA
82	2017	3Q	AB	MMM	Purple	177	M	M	M	P	0	2	0	0	Solitarily	0	NA	1	j	140	0	1	1	5	5
83	2017	3Q	AB	MMM	Red	125	M	M	NA	P	NA	2	1	1	none	NA	NA	NA	NA	1	1	NA	NA	NA	NA
84	2017	3Q	AB	MMM	White	229	M	M	M	M	0	2	0	1	Solitarily	0	NA	1	k	4	1	0	0	NA	NA
85	2017	3Q	AC	PPP	Yellow	166	P	P	P	P	1	3	0	0	Cooperatively	1	P	3	16	15	1	0	0	NA	NA
86	2017	3Q	AC	PPP	Red	127	P	P	P	P	1	3	0	0	Cooperatively	1	P	3	16	11	1	0	0	NA	NA
87	2017	3Q	AC	PPP	White	146	P	P	P	P	1	3	0	0	Cooperatively	1	P	3	16	21	1	0	0	NA	NA
88	2017	3Q	AD	PPM	Red	127	P	Mix	Mix	P	0	3	1	0	none	NA	NA	NA	NA	140	0	NA	NA	NA	NA
89	2017	3Q	AD	PPM	White	229	M	P	P	M	0	3	1	0	none	NA	NA	NA	NA	140	0	NA	NA	NA	NA
90	2017	3Q	AD	PPM	Yellow	146	P	Mix	Mix	P	0	3	1	0	none	NA	NA	NA	NA	11	1	NA	NA	NA	NA
91	2017	3Q	AE	MMP	Red	127	P	M	M	P	0	3	0	0	Cooperatively	1	M	2	17	46	1	0	0	NA	NA
92	2017	3Q	AE	MMP	Yellow	229	M	Mix	Mix	M	0	3	0	0	Cooperatively	1	P	2	17	140	0	0	0	NA	NA
93	2017	3Q	AE	MMP	Purple	194	M	Mix	Mix	M	0	3	1	1	none	NA	NA	NA	NA	2	1	NA	NA	NA	NA
94	2017	3Q	AF	MMM	Purple	177	M	M	M	P	1	3	1	1	none	NA	NA	NA	NA	7	1	NA	NA	NA	NA
95	2017	3Q	AF	MMM	White	194	M	M	M	M	0	3	0	0	Cooperatively	1	M	2	18	140	0	1	1	5	3
96	2017	3Q	AF	MMM	Red	229	M	M	M	M	1	3	0	0	Cooperatively	1	M	2	18	140	0	1	1	5	3
97	2017	3Q	AG	MMM	Red	125	M	M	M	P	0	3	1	1	none	NA	NA	NA	NA	3	1	NA	NA	NA	NA
98	2017	3Q	AG	MMM	White	115	M	M	M	P	0	3	1	1	none	NA	NA	NA	NA	2	1	NA	NA	NA	NA
99	2017	3Q	AG	MMM	Yellow	145	M	M	M	P	0	3	0	1	Solitarily	0	NA	1	l	7	1	0	0	NA	NA
100	2017	3Q	AH	MMM	Purple	220	M	M	M	P	0	3	0	0	Solitarily	0	NA	1	m	8	1	0	0	NA	NA
101	2017	3Q	AH	MMM	White	194	M	M	M	M	0	3	1	1	none	NA	NA	NA	NA	3	1	NA	NA	NA	NA
102	2017	3Q	AH	MMM	Yellow	145	M	M	M	P	0	3	0	0	Solitarily	0	NA	1	n	14	1	0	0	NA	NA
103	2017	3Q	AI	MMM	Red	145	M	M	M	P	0	3	0	1	Solitarily	0	NA	1	o	2	1	0	0	NA	NA
104	2017	3Q	AI	MMM	White	194	M	M	M	M	0	3	0	1	Solitarily	0	NA	1	p	7	1	0	0	NA	NA
105	2017	3Q	AI	MMM	Yellow	220	M	M	M	P	0	3	1	1	none	NA	NA	NA	NA	2	1	NA	NA	NA	NA
106	2017	3Q	AJ	PPM	Purple	220	M	P	P	P	1	3	0	0	Cooperatively	1	P	2	19	140	0	1	1	NA	NA
107	2017	3Q	AJ	PPM	Yellow	166	P	Mix	Mix	P	1	3	1	1	none	NA	NA	NA	NA	2	1	NA	NA	NA	NA
108	2017	3Q	AJ	PPM	White	146	P	Mix	Mix	P	0	3	0	0	Cooperatively	1	M	2	19	25	1	0	0	NA	NA
109	2017	3Q	AK	PPM	Red	114	P	Mix	Mix	P	0	3	1	0	none	NA	NA	NA	NA	9	1	NA	NA	NA	NA
110	2017	3Q	AK	PPM	White	146	P	Mix	Mix	P	0	3	0	0	Cooperatively	1	M	2	20	140	0	0	0	NA	NA
111	2017	3Q	AK	PPM	Yellow	153	M	P	P	M	0	3	0	0	Cooperatively	1	P	2	20	140	0	0	0	NA	NA
112	2017	3Q	AL	MMM	Red	115	M	M	M	M	1	3	1	0	none	NA	NA	NA	NA	140	0	NA	NA	NA	NA
113	2017	3Q	AL	MMM	Yellow	251	M	M	M	M	1	3	1	0	none	NA	NA	NA	NA	12	1	NA	NA	NA	NA
114	2017	3Q	AL	MMM	White	295	M	M	M	M	1	3	1	1	none	NA	NA	NA	NA	2	1	NA	NA	NA	NA
115	2017	3Q	AM	MMM	Yellow	115	M	M	M	M	0	3	0	0	Solitarily	0	NA	1	q	8	1	0	0	NA	NA
116	2017	3Q	AM	MMM	Red	145	M	M	M	M	0	3	1	1	none	NA	NA	NA	NA	5	1	NA	NA	NA	NA
117	2017	3Q	AM	MMM	White	297	M	M	M	P	0	3	1	0	none	NA	NA	NA	NA	8	1	NA	NA	NA	NA
118	2017	3Q	AN	MMM	Red	115	M	M	M	M	0	3	1	1	none	NA	NA	NA	NA	5	1	NA	NA	NA	NA
119	2017	3Q	AN	MMM	Yellow	251	M	M	M	M	0	3	1	1	none	NA	NA	NA	NA	2	1	NA	NA	NA	NA
120	2017	3Q	AN	MMM	Purple	264	M	M	M	P	0	3	1	1	none	NA	NA	NA	NA	5	1	NA	NA	NA	NA
121	2017	3Q	AO	MMM	Pink	115	M	M	M	M	0	3	0	0	Solitarily	0	NA	1	r	140	0	0	0	NA	NA
122	2017	3Q	AO	MMM	White	251	M	M	M	M	1	3	1	1	none	NA	NA	NA	NA	2	1	NA	NA	NA	NA
123	2017	3Q	AO	MMM	Yellow	194	M	M	M	P	1	3	1	1	none	NA	NA	NA	NA	5	1	NA	NA	NA	NA
124	2017	3Q	AP	MMM	Blue	251	M	M	M	M	1	3	1	1	none	NA	NA	NA	NA	2	1	NA	NA	NA	NA
125	2017	3Q	AP	MMM	White	295	M	M	M	M	1	3	1	1	none	NA	NA	NA	NA	5	1	NA	NA	NA	NA
126	2017	3Q	AP	MMM	Pink	194	M	M	M	P	0	3	0	0	Solitarily	0	NA	1	s	8	1	0	0	NA	NA
127	2017	3Q	AQ	MMM	Blue	251	M	M	NA	M	NA	2	1	1	none	NA	NA	NA	NA	1	1	NA	NA	NA	NA
128	2017	3Q	AQ	MMM	White	295	M	M	M	M	1	2	0	0	Solitarily	0	NA	1	t	140	0	0	0	NA	NA
129	2017	3Q	AQ	MMM	Yellow	282	M	M	M	P	1	2	1	1	none	NA	NA	NA	NA	2	1	NA	NA	NA	NA
130	2017	3Q	AR	MMM	Yellow	251	M	M	NA	M	NA	2	1	1	none	NA	NA	NA	NA	1	1	NA	NA	NA	NA
131	2017	3Q	AR	MMM	White	289	M	M	M	P	0	2	1	0	none	NA	NA	NA	NA	9	1	NA	NA	NA	NA
132	2017	3Q	AR	MMM	Red	297	M	M	M	P	0	2	1	1	none	NA	NA	NA	NA	2	1	NA	NA	NA	NA
133	2017	3Q	AS	MMM	White	251	M	M	M	M	0	3	1	0	none	NA	NA	NA	NA	NA	NA	NA	NA	NA	NA
134	2017	3Q	AS	MMM	Yellow	289	M	M	M	P	0	3	1	0	none	NA	NA	NA	NA	13	1	NA	NA	NA	NA
135	2017	3Q	AS	MMM	Red	145	M	M	M	M	0	3	1	1	none	NA	NA	NA	NA	2	1	NA	NA	NA	NA
136	2017	3Q	AT	MMM	White	115	M	M	NA	M	NA	2	1	1	none	NA	NA	NA	NA	1	1	NA	NA	NA	NA
137	2017	3Q	AT	MMM	Yellow	282	M	M	M	P	1	2	0	0	Solitarily	0	NA	1	u	140	0	1	1	NA	NA
138	2017	3Q	AT	MMM	Blue	289	M	M	M	P	1	2	1	1	none	NA	NA	NA	NA	7	1	NA	NA	NA	NA
139	2017	3Q	AU	PPP	Yellow	268	P	P	P	P	1	3	0	0	Cooperatively	1	P	2	21	140	0	1	1	6	3
140	2017	3Q	AU	PPP	White	186	P	P	P	M	0	3	0	0	Cooperatively	1	P	2	21	18	1	0	0	NA	NA
141	2017	3Q	AU	PPP	Red	253	P	P	P	P	1	3	1	1	none	NA	NA	NA	NA	4	1	NA	NA	NA	NA
142	2017	3Q	AV	MMP	Blue	165	P	M	M	P	0	3	1	1	none	NA	NA	NA	NA	4	1	NA	NA	NA	NA
143	2017	3Q	AV	MMP	Pink	94	M	Mix	Mix	P	1	3	1	1	none	NA	NA	NA	NA	6	1	NA	NA	NA	NA
144	2017	3Q	AV	MMP	White	233	M	Mix	Mix	P	1	3	0	0	Solitarily	0	NA	1	v	11	1	0	0	NA	NA
145	2017	3Q	AW	MMM	Red	188	M	M	M	P	0	3	0	1	Solitarily	0	NA	1	w	5	1	0	0	NA	NA
146	2017	3Q	AW	MMM	White	233	M	M	M	P	0	3	1	1	none	NA	NA	NA	NA	4	1	NA	NA	NA	NA
147	2017	3Q	AW	MMM	Blue	194	M	M	M	P	0	3	1	1	none	NA	NA	NA	NA	4	1	NA	NA	NA	NA
148	2017	3Q	AZ	MMM	Red	194	M	M	M	P	1	3	1	1	none	NA	NA	NA	NA	4	1	NA	NA	NA	NA
149	2017	3Q	AZ	MMM	Blue	125	M	M	M	M	1	3	0	1	Solitarily	0	NA	1	x	5	1	0	0	NA	NA
150	2017	3Q	AZ	MMM	Yellow	282	M	M	M	P	0	3	1	1	none	NA	NA	NA	NA	4	1	NA	NA	NA	NA
151	2017	3Q	BA	MMM	Yellow	295	M	M	M	P	1	3	0	0	Solitarily	0	NA	1	y	140	0	0	0	NA	NA
152	2017	3Q	BA	MMM	White	233	M	M	M	P	0	3	1	1	none	NA	NA	NA	NA	4	1	NA	NA	NA	NA
153	2017	3Q	BA	MMM	Blue	291	M	M	M	P	1	3	1	1	none	NA	NA	NA	NA	5	1	NA	NA	NA	NA
154	2017	3Q	BB	MMM	Yellow	295	M	M	M	P	1	2	0	0	Cooperatively	1	M	2	22	140	0	1	1	NA	NA
155	2017	3Q	BB	MMM	Green	147	M	M	M	P	1	2	0	1	Cooperatively	1	M	2	22	3	1	0	0	NA	NA
156	2017	3Q	BB	MMM	Blue	150	M	M	NA	P	NA	2	1	1	none	NA	NA	NA	NA	3	1	NA	NA	NA	NA
157	2017	3Q	BC	MMM	Yellow	295	M	M	NA	P	NA	2	1	1	none	NA	NA	NA	NA	3	1	NA	NA	NA	NA
158	2017	3Q	BC	MMM	White	291	M	M	M	P	1	2	0	0	Cooperatively	1	M	2	23	42	1	0	0	NA	NA
159	2017	3Q	BC	MMM	Blue	115	M	M	M	M	1	2	0	0	Cooperatively	1	M	2	23	20	1	0	0	NA	NA
160	2017	3Q	BD	MMM	Yellow	295	M	M	M	P	0	3	0	0	Solitarily	0	NA	1	z	68	1	0	0	NA	NA
161	2017	3Q	BD	MMM	White	125	M	M	M	M	1	3	1	1	none	NA	NA	NA	NA	4	1	NA	NA	NA	NA
162	2017	3Q	BD	MMM	Blue	289	M	M	M	P	1	3	1	0	none	NA	NA	NA	NA	29	1	NA	NA	NA	NA
163	2017	3Q	BE	MMM	Yellow	295	M	M	M	P	1	3	0	0	Cooperatively	1	M	2	24	140	0	1	1	6	3
164	2017	3Q	BE	MMM	Blue	289	M	M	M	P	0	3	1	1	none	NA	NA	NA	NA	5	1	NA	NA	NA	NA
165	2017	3Q	BE	MMM	White	145	M	M	M	M	1	3	0	0	Cooperatively	1	M	2	24	39	1	0	0	NA	NA
166	2018	3Q	5	MMM	Blue	395	M	M	M	P	0	3	0	0	Solitarily	0	NA	1	aa	140	0	1	1	7	7
167	2018	3Q	5	MMM	Red	393	M	M	M	P	0	3	1	1	none	NA	NA	NA	NA	4	1	NA	NA	NA	NA
168	2018	3Q	5	MMM	Yellow	125	M	M	M	M	0	3	1	1	none	NA	NA	NA	NA	5	1	NA	NA	NA	NA
169	2018	3Q	6	PPP	Green	450	P	P	P	M	1	3	1	1	none	NA	NA	NA	NA	7	1	NA	NA	NA	NA
170	2018	3Q	6	PPP	Gold	425	P	P	P	M	1	3	0	0	Solitarily	0	NA	1	ab	140	0	1	1	9	9
171	2018	3Q	6	PPP	Blue	116	P	P	P	P	1	3	1	1	none	NA	NA	NA	NA	7	1	NA	NA	NA	NA
172	2018	3Q	7	MMP	Yellow	443	P	M	M	M	1	2	1	0	none	NA	NA	NA	NA	10	1	NA	NA	NA	NA
173	2018	3Q	7	MMP	Green	400	M	Mix	P	P	1	2	1	1	none	NA	NA	NA	NA	3	1	NA	NA	NA	NA
174	2018	3Q	7	MMP	Gold	395	M	Mix	NA	M	NA	2	1	1	none	NA	NA	NA	NA	1	1	NA	NA	NA	NA
175	2018	3Q	8	MMP	Yellow	443	P	M	NA	M	NA	2	1	1	none	NA	NA	NA	NA	1	1	NA	NA	NA	NA
176	2018	3Q	8	MMP	Gold	395	M	Mix	M	M	0	2	1	1	none	NA	NA	NA	NA	4	1	NA	NA	NA	NA
177	2018	3Q	8	MMP	Green	430	M	Mix	M	P	0	2	1	1	none	NA	NA	NA	NA	7	1	NA	NA	NA	NA
178	2018	3Q	12	MMM	Red	453	M	M	M	M	0	3	1	0	none	NA	NA	NA	NA	10	1	NA	NA	NA	NA
179	2018	3Q	12	MMM	Blue	413	M	M	M	P	0	3	1	1	none	NA	NA	NA	NA	7	1	NA	NA	NA	NA
180	2018	3Q	12	MMM	Yellow	431	M	M	M	M	0	3	1	1	none	NA	NA	NA	NA	2	1	NA	NA	NA	NA
181	2018	3Q	13	PPP	Green	359	P	P	P	M	0	3	1	0	none	NA	NA	NA	NA	8	1	NA	NA	NA	NA
182	2018	3Q	13	PPP	Red	385	P	P	P	P	0	3	1	1	none	NA	NA	NA	NA	3	1	NA	NA	NA	NA
183	2018	3Q	13	PPP	Yellow	411	P	P	P	P	0	3	1	1	none	NA	NA	NA	NA	6	1	NA	NA	NA	NA
184	2018	3Q	14	PPP	Green	359	P	P	P	M	0	3	1	0	none	NA	NA	NA	NA	27	1	NA	NA	NA	NA
185	2018	3Q	14	PPP	Yellow	411	P	P	P	P	0	3	1	1	none	NA	NA	NA	NA	7	1	NA	NA	NA	NA
186	2018	3Q	14	PPP	Red	405	P	P	P	P	0	3	1	0	none	NA	NA	NA	NA	140	0	NA	NA	NA	NA
187	2018	3Q	15	PPP	Green	359	P	P	P	M	0	3	0	0	Cooperatively	1	P	2	25	62	1	1	0	NA	NA
188	2018	3Q	15	PPP	Yellow	411	P	P	P	P	0	3	1	0	none	NA	NA	NA	NA	15	1	NA	NA	NA	NA
189	2018	3Q	15	PPP	Red	443	P	P	P	P	0	3	0	0	Cooperatively	1	P	2	25	55	1	0	0	NA	NA
190	2018	3Q	20	MMP	Yellow	410	M	Mix	M	P	0	2	0	0	Cooperatively	1	M	2	26	21	1	0	0	NA	NA
191	2018	3Q	20	MMP	Red	391	M	Mix	M	P	0	2	0	0	Cooperatively	1	M	2	26	10	1	0	0	NA	NA
192	2018	3Q	20	MMP	Blue	204	P	M	NA	M	NA	2	1	1	none	NA	NA	NA	NA	1	1	NA	NA	NA	NA
193	2018	3Q	21	PPM	Red	204	P	Mix	Mix	M	1	3	0	0	Solitarily	0	NA	1	ac	140	0	0	0	NA	NA
194	2018	3Q	21	PPM	Yellow	411	P	Mix	Mix	M	1	3	1	1	none	NA	NA	NA	NA	7	1	NA	NA	NA	NA
195	2018	3Q	21	PPM	Blue	453	M	P	P	P	0	3	0	1	Solitarily	0	NA	1	ad	7	1	0	0	NA	NA
196	2018	3Q	22	PPP	Blue	204	P	P	P	M	0	3	1	1	none	NA	NA	NA	NA	4	1	NA	NA	NA	NA
197	2018	3Q	22	PPP	Yellow	443	P	P	P	M	1	3	1	0	none	NA	NA	NA	NA	8	1	NA	NA	NA	NA
198	2018	3Q	22	PPP	Red	425	P	P	P	M	1	3	1	1	none	NA	NA	NA	NA	7	1	NA	NA	NA	NA
199	2018	3Q	23	PPM	Red	443	P	Mix	Mix	M	0	3	0	0	Cooperatively	1	M	2	27	140	0	1	1	2	1
200	2018	3Q	23	PPM	Yellow	425	P	Mix	Mix	M	0	3	1	1	none	NA	NA	NA	NA	3	1	NA	NA	NA	NA
201	2018	3Q	23	PPM	Blue	410	M	P	P	P	0	3	0	0	Cooperatively	1	P	2	27	140	0	1	1	2	1
202	2018	3Q	24	MMP	Blue	410	M	Mix	NA	P	NA	2	1	1	none	NA	NA	NA	NA	1	1	NA	NA	NA	NA
203	2018	3Q	24	MMP	Yellow	397	M	Mix	P	P	1	2	0	0	Solitarily	0	NA	1	ae	140	0	1	1	8	8
204	2018	3Q	24	MMP	Red	360	P	M	M	M	1	2	1	1	none	NA	NA	NA	NA	4	1	NA	NA	NA	NA
205	2018	3Q	25	PPM	Red	410	M	P	P	P	0	3	1	0	none	NA	NA	NA	NA	21	1	NA	NA	NA	NA
206	2018	3Q	25	PPM	Yellow	425	P	Mix	Mix	M	0	3	1	0	none	NA	NA	NA	NA	14	1	NA	NA	NA	NA
207	2018	3Q	25	PPM	Blue	329	P	Mix	Mix	P	0	3	1	1	none	NA	NA	NA	NA	2	1	NA	NA	NA	NA
208	2018	3Q	26	PPM	Gold	425	P	Mix	Mix	M	1	3	0	0	Cooperatively	1	Mix	3	28	140	0	1	1	14	5
209	2018	3Q	26	PPM	Blue	453	M	P	P	P	0	3	0	0	Cooperatively	1	P	3	28	139	1	1	0	NA	NA
210	2018	3Q	26	PPM	Red	329	P	Mix	Mix	P	1	3	0	0	Cooperatively	1	Mix	3	28	140	0	1	1	14	5
211	2018	3Q	27	PPM	Red	362	P	Mix	Mix	P	1	3	0	0	Cooperatively	1	M	2	29	140	0	1	1	2	1
212	2018	3Q	27	PPM	Blue	329	P	Mix	Mix	P	1	3	1	0	none	NA	NA	NA	NA	11	1	NA	NA	NA	NA
213	2018	3Q	27	PPM	Yellow	397	M	P	P	P	0	3	0	0	Cooperatively	1	P	2	29	37	1	0	0	NA	NA
214	2018	3Q	28	MMP	Yellow	362	P	M	M	P	0	3	0	0	Solitarily	0	NA	1	af	9	1	0	0	NA	NA
215	2018	3Q	28	MMP	Red	397	M	Mix	Mix	P	0	3	0	1	Solitarily	0	NA	1	ag	4	1	0	0	NA	NA
216	2018	3Q	28	MMP	Green	453	M	Mix	Mix	P	0	3	0	0	Solitarily	0	NA	1	ah	140	0	1	1	9	9
217	2018	3Q	31	PPP	Green	443	P	P	P	P	1	3	1	0	none	NA	NA	NA	NA	8	1	NA	NA	NA	NA
218	2018	3Q	31	PPP	Red	411	P	P	P	M	1	3	1	0	none	NA	NA	NA	NA	16	1	NA	NA	NA	NA
219	2018	3Q	31	PPP	Gold	385	P	P	P	P	1	3	1	0	none	NA	NA	NA	NA	20	1	NA	NA	NA	NA
220	2018	3Q	32	PPP	Green	359	P	P	P	M	1	3	1	0	none	NA	NA	NA	NA	13	1	NA	NA	NA	NA
221	2018	3Q	32	PPP	Red	411	P	P	P	M	0	3	1	1	none	NA	NA	NA	NA	7	1	NA	NA	NA	NA
222	2018	3Q	32	PPP	Gold	385	P	P	P	P	1	3	0	0	Solitarily	0	NA	1	ai	140	0	1	1	9	9
223	2018	3Q	33	MMP	Red	359	P	M	M	M	0	3	0	0	Cooperatively	1	M	2	30	84	1	0	0	NA	NA
224	2018	3Q	33	MMP	Yellow	188	M	Mix	Mix	P	0	3	1	1	none	NA	NA	NA	NA	1	1	NA	NA	NA	NA
225	2018	3Q	33	MMP	Green	431	M	Mix	Mix	P	0	3	0	0	Cooperatively	1	P	2	30	55	1	0	0	NA	NA
226	2018	3Q	34	MMP	Red	359	P	M	M	M	1	3	1	1	none	NA	NA	NA	NA	3	1	NA	NA	NA	NA
227	2018	3Q	34	MMP	Yellow	392	M	Mix	Mix	P	0	3	1	1	none	NA	NA	NA	NA	4	1	NA	NA	NA	NA
228	2018	3Q	34	MMP	Green	256	M	Mix	Mix	P	1	3	1	1	none	NA	NA	NA	NA	2	1	NA	NA	NA	NA
229	2018	3Q	35	MMP	Yellow	392	M	Mix	Mix	P	NA	3	1	1	none	NA	NA	NA	NA	1	1	NA	NA	NA	NA
230	2018	3Q	35	MMP	Green	425	P	M	M	P	0	3	1	0	none	NA	NA	NA	NA	8	1	NA	NA	NA	NA
231	2018	3Q	35	MMP	Red	431	M	Mix	Mix	P	0	3	0	0	Solitarily	0	NA	1	aj	140	0	1	1	8	8
232	2018	3Q	36	MMP	Blue	431	M	Mix	Mix	P	0	3	0	0	Solitarily	0	NA	1	ak	41	1	1	0	NA	NA
233	2018	3Q	36	MMP	Green	425	P	M	M	P	NA	3	1	1	none	NA	NA	NA	NA	1	1	NA	NA	NA	NA
234	2018	3Q	36	MMP	Red	376	M	Mix	Mix	P	0	3	1	1	none	NA	NA	NA	NA	3	1	NA	NA	NA	NA
235	2018	3Q	37	MMP	Green	431	M	Mix	Mix	P	0	3	0	0	Solitarily	0	NA	1	al	140	0	1	1	9	9
236	2018	3Q	37	MMP	Yellow	450	P	M	M	M	0	3	1	1	none	NA	NA	NA	NA	2	1	NA	NA	NA	NA
237	2018	3Q	37	MMP	Red	376	M	Mix	Mix	P	0	3	1	1	none	NA	NA	NA	NA	3	1	NA	NA	NA	NA
238	2018	3Q	38	MMP	Green	431	M	Mix	Mix	P	0	3	0	0	Solitarily	0	NA	1	am	140	0	1	1	17	17
239	2018	3Q	38	MMP	Yellow	450	P	M	M	M	0	3	0	0	Solitarily	0	NA	1	an	43	1	0	0	NA	NA
240	2018	3Q	38	MMP	Red	376	M	Mix	Mix	P	NA	3	1	1	none	NA	NA	NA	NA	1	1	NA	NA	NA	NA
241	2018	3Q	39	MMP	Green	431	M	Mix	Mix	P	0	3	1	1	none	NA	NA	NA	NA	6	1	NA	NA	NA	NA
242	2018	3Q	39	MMP	Yellow	450	P	M	M	M	0	3	0	0	Cooperatively	1	M	2	31	138	1	1	0	NA	NA
243	2018	3Q	39	MMP	Red	373	M	Mix	Mix	P	0	3	0	0	Cooperatively	1	P	2	31	140	0	1	1	15	8
244	2018	3Q	40	MMM	Green	431	M	M	M	P	1	3	1	0	none	NA	NA	NA	NA	8	1	NA	NA	NA	NA
245	2018	3Q	40	MMM	Blue	373	M	M	M	P	1	3	1	1	none	NA	NA	NA	NA	2	1	NA	NA	NA	NA
246	2018	3Q	40	MMM	Red	395	M	M	M	P	1	3	0	0	Solitarily	0	NA	1	ao	140	0	1	1	8	8
247	2018	3Q	41	MMP	Green	431	M	Mix	Mix	P	1	3	1	1	none	NA	NA	NA	NA	3	1	NA	NA	NA	NA
248	2018	3Q	41	MMP	Gold	385	P	M	M	P	1	3	0	0	Solitarily	0	NA	1	ap	140	0	1	1	5	5
249	2018	3Q	41	MMP	Red	395	M	Mix	Mix	P	1	3	1	0	none	NA	NA	NA	NA	10	1	NA	NA	NA	NA
250	2018	3Q	43	MMP	Red	376	M	Mix	Mix	P	0	3	1	1	none	NA	NA	NA	NA	6	1	NA	NA	NA	NA
251	2018	3Q	43	MMP	Blue	256	M	Mix	Mix	P	0	3	1	0	none	NA	NA	NA	NA	10	1	NA	NA	NA	NA
252	2018	3Q	43	MMP	Gold	385	P	M	M	P	0	3	1	1	none	NA	NA	NA	NA	6	1	NA	NA	NA	NA
253	2018	3Q	45	PPP	Blue	443	P	P	P	P	1	3	0	0	Cooperatively	1	P	2	32	140	0	1	1	7	4
254	2018	3Q	45	PPP	Yellow	362	P	P	P	M	1	3	0	0	Cooperatively	1	P	2	32	140	0	1	1	7	4
255	2018	3Q	45	PPP	Red	446	P	P	P	P	NA	3	1	1	none	NA	NA	NA	NA	1	1	NA	NA	NA	NA
256	2018	3Q	46	PPP	Blue	443	P	P	P	M	0	3	0	1	Cooperatively	1	P	3	33	6	1	0	0	NA	NA
257	2018	3Q	46	PPP	Yellow	329	P	P	P	P	0	3	0	1	Cooperatively	1	P	3	33	5	1	0	0	NA	NA
258	2018	3Q	46	PPP	Green	360	P	P	P	P	0	3	0	1	Cooperatively	1	P	3	33	6	1	0	0	NA	NA
259	2018	3Q	47	PPM	Red	443	P	Mix	Mix	P	1	3	0	0	Cooperatively	1	P	2	34	140	0	1	1	1	1
260	2018	3Q	47	PPM	Yellow	329	P	Mix	Mix	P	1	3	0	0	Cooperatively	1	P	2	34	140	0	1	1	1	1
261	2018	3Q	47	PPM	Blue	172	M	P	P	P	1	3	1	1	none	NA	NA	NA	NA	7	1	NA	NA	NA	NA
262	2018	3Q	48	PPM	Red	443	P	Mix	Mix	P	1	3	0	0	Cooperatively	1	M	2	35	54	1	1	0	NA	NA
263	2018	3Q	48	PPM	Green	360	P	Mix	Mix	P	1	3	1	0	none	NA	NA	NA	NA	48	1	NA	NA	NA	NA
264	2018	3Q	48	PPM	White	373	M	P	P	P	0	3	0	0	Cooperatively	1	P	2	35	54	1	1	0	NA	NA
265	2018	3Q	49	PPM	Blue	443	P	Mix	Mix	M	1	3	1	1	none	NA	NA	NA	NA	5	1	NA	NA	NA	NA
266	2018	3Q	49	PPM	Yellow	329	P	Mix	Mix	P	1	3	1	0	none	NA	NA	NA	NA	54	1	NA	NA	NA	NA
267	2018	3Q	49	PPM	Red	88	M	P	P	P	0	3	1	0	none	NA	NA	NA	NA	8	1	NA	NA	NA	NA
268	2018	3Q	50	PPM	Red	446	P	Mix	Mix	P	1	3	0	0	Cooperatively	1	Mix	3	36	140	0	1	1	23	8
269	2018	3Q	50	PPM	White	116	P	Mix	Mix	P	0	3	0	0	Cooperatively	1	Mix	3	36	8	1	0	0	NA	NA
270	2018	3Q	50	PPM	Blue	125	M	P	P	M	1	3	0	0	Cooperatively	1	P	3	36	140	0	1	1	23	8
271	2018	3Q	51	PPM	Red	446	P	Mix	Mix	P	1	3	0	0	Cooperatively	1	P	2	37	13	1	0	0	NA	NA
272	2018	3Q	51	PPM	Green	359	P	Mix	Mix	P	0	3	0	0	Cooperatively	1	P	2	37	140	0	1	1	4	2
273	2018	3Q	51	PPM	Gold	393	M	P	P	P	1	3	1	1	none	NA	NA	NA	NA	5	1	NA	NA	NA	NA
274	2018	3Q	52	MMP	Red	88	M	Mix	Mix	P	0	3	0	0	Solitarily	0	NA	1	aq	12	1	0	0	NA	NA
275	2018	3Q	52	MMP	Blue	172	M	Mix	Mix	P	0	3	0	0	Solitarily	0	NA	1	ar	140	0	1	1	8	8
276	2018	3Q	52	MMP	Green	191	P	M	M	P	0	3	1	1	none	NA	NA	NA	NA	1	1	NA	NA	NA	NA
277	2018	3Q	53	MMP	Red	172	M	Mix	Mix	P	1	3	1	0	none	NA	NA	NA	NA	140	0	NA	NA	NA	NA
278	2018	3Q	53	MMP	White	373	M	Mix	Mix	P	0	3	0	0	Solitarily	0	NA	1	as	NA	NA	NA	NA	NA	NA
279	2018	3Q	53	MMP	Blue	116	P	M	M	P	1	3	0	0	Solitarily	0	NA	1	at	140	0	0	0	NA	NA
280	2018	3Q	55	MMP	White	373	M	Mix	Mix	P	0	3	1	1	none	NA	NA	NA	NA	6	1	NA	NA	NA	NA
281	2018	3Q	55	MMP	Blue	440	M	Mix	Mix	P	1	3	1	1	none	NA	NA	NA	NA	6	1	NA	NA	NA	NA
282	2018	3Q	55	MMP	Red	204	P	M	M	P	1	3	1	1	none	NA	NA	NA	NA	7	1	NA	NA	NA	NA
283	2018	3Q	56	MMP	Blue	395	M	Mix	Mix	P	0	3	0	0	Solitarily	0	NA	1	au	20	1	0	0	NA	NA
284	2018	3Q	56	MMP	Yellow	200	M	Mix	Mix	M	0	3	1	1	none	NA	NA	NA	NA	5	1	NA	NA	NA	NA
285	2018	3Q	56	MMP	Red	108	P	M	M	P	0	3	1	1	none	NA	NA	NA	NA	3	1	NA	NA	NA	NA
286	2018	3Q	57	MMP	Gold	393	M	Mix	Mix	P	1	3	0	0	Cooperatively	1	M	2	38	15	1	0	0	NA	NA
287	2018	3Q	57	MMP	Red	395	M	Mix	Mix	P	1	3	0	0	Cooperatively	1	M	2	38	12	1	0	0	NA	NA
288	2018	3Q	57	MMP	Green	359	P	M	M	P	0	3	1	1	none	NA	NA	NA	NA	5	1	NA	NA	NA	NA
289	2018	3Q	58	MMP	Gold	393	M	Mix	Mix	P	0	3	0	0	Cooperatively	1	M	2	39	57	1	0	0	NA	NA
290	2018	3Q	58	MMP	Red	395	M	Mix	Mix	P	0	3	0	0	Cooperatively	1	M	2	39	57	1	0	0	NA	NA
291	2018	3Q	58	MMP	Green	359	P	M	M	P	0	3	1	1	none	NA	NA	NA	NA	3	1	NA	NA	NA	NA
292	2018	3Q	59	PPM	Green	425	P	Mix	Mix	M	1	3	1	1	none	NA	NA	NA	NA	3	1	NA	NA	NA	NA
293	2018	3Q	59	PPM	White	115	M	P	P	M	0	3	1	1	none	NA	NA	NA	NA	5	1	NA	NA	NA	NA
294	2018	3Q	59	PPM	Red	121	P	Mix	Mix	M	1	3	1	1	none	NA	NA	NA	NA	5	1	NA	NA	NA	NA
295	2018	3Q	60	PPP	Green	425	P	P	P	M	0	3	0	0	Cooperatively	1	P	3	40	140	0	1	1	17	6
296	2018	3Q	60	PPP	Blue	387	P	P	P	P	0	3	0	0	Cooperatively	1	P	3	40	140	0	1	1	17	6
297	2018	3Q	60	PPP	Red	411	P	P	P	P	0	3	0	0	Cooperatively	1	P	3	40	140	0	1	1	17	6
298	2018	3Q	61	PPP	Green	460	P	P	P	P	0	3	0	0	Cooperatively	1	P	3	41	140	0	1	1	14	5
299	2018	3Q	61	PPP	Blue	411	P	P	P	P	0	3	0	0	Cooperatively	1	P	3	41	140	0	1	1	14	5
300	2018	3Q	61	PPP	Red	121	P	P	P	M	0	3	0	0	Cooperatively	1	P	3	41	140	0	1	1	14	5
301	2018	3Q	62	MMP	Yellow	200	M	Mix	P	M	0	2	0	0	Cooperatively	1	P	2	42	14	1	0	0	NA	NA
302	2018	3Q	62	MMP	Green	460	P	M	M	P	0	2	0	0	Cooperatively	1	M	2	42	140	0	1	1	4	2
303	2018	3Q	62	MMP	White	115	M	Mix	NA	M	NA	2	1	1	none	NA	NA	NA	NA	1	1	NA	NA	NA	NA
304	2018	3Q	63	PPM	Yellow	360	P	Mix	Mix	M	1	3	1	1	none	NA	NA	NA	NA	2	1	NA	NA	NA	NA
305	2018	3Q	63	PPM	red	359	P	Mix	Mix	P	1	3	0	0	Cooperatively	1	M	2	43	140	0	1	1	4	2
306	2018	3Q	63	PPM	White	397	M	P	P	M	0	3	0	0	Cooperatively	1	P	2	43	25	1	0	0	NA	NA
307	2018	3Q	64	PPM	Green	360	P	Mix	Mix	M	1	3	0	0	Cooperatively	1	M	2	44	8	1	0	0	NA	NA
308	2018	3Q	64	PPM	red	411	P	Mix	Mix	P	1	3	0	0	Solitarily	0	NA	1	av	18	1	0	0	NA	NA
309	2018	3Q	64	PPM	Yellow	410	M	P	P	P	0	3	0	0	Cooperatively	1	P	2	44	140	0	0	0	NA	NA
310	2018	3Q	65	PPM	White	360	P	Mix	NA	M	NA	2	1	1	none	NA	NA	NA	NA	1	1	NA	NA	NA	NA
311	2018	3Q	65	PPM	red	411	P	Mix	M	P	0	2	0	0	Solitarily	0	NA	1	aw	41	1	1	0	NA	NA
312	2018	3Q	65	PPM	Yellow	88	M	P	P	M	0	2	0	0	Solitarily	0	NA	1	ax	140	0	1	1	13	13
313	2018	3Q	66	PPM	White	360	P	Mix	M	M	0	2	1	0	none	NA	NA	NA	NA	140	0	NA	NA	NA	NA
314	2018	3Q	66	PPM	Yellow	411	P	Mix	NA	P	NA	2	1	1	none	NA	NA	NA	NA	1	1	NA	NA	NA	NA
315	2018	3Q	66	PPM	Red	410	M	P	P	P	0	2	1	0	none	NA	NA	NA	NA	49	1	NA	NA	NA	NA
316	2018	3Q	67	PPM	Red	360	P	Mix	Mix	M	1	3	1	1	none	NA	NA	NA	NA	4	1	NA	NA	NA	NA
317	2018	3Q	67	PPM	Yellow	329	P	Mix	Mix	P	1	3	0	0	Solitarily	0	NA	1	ay	140	0	1	1	11	11
318	2018	3Q	67	PPM	White	88	M	P	P	M	0	3	1	0	none	NA	NA	NA	NA	11	1	NA	NA	NA	NA
319	2018	3Q	68	PPM	Red	360	P	Mix	Mix	M	0	3	0	0	Cooperatively	1	P	2	45	27	1	0	0	NA	NA
320	2018	3Q	68	PPM	Yellow	329	P	Mix	Mix	P	0	3	0	0	Cooperatively	1	P	2	45	140	0	0	0	NA	NA
321	2018	3Q	68	PPM	White	397	M	P	P	M	0	3	0	1	Solitarily	0	NA	1	az	4	1	0	0	NA	NA
322	2018	3Q	69	PPM	Yellow	360	P	Mix	Mix	M	0	3	0	0	Cooperatively	1	P	2	46	20	1	0	0	NA	NA
323	2018	3Q	69	PPM	White	329	P	Mix	Mix	P	1	3	0	0	Cooperatively	1	P	2	46	14	1	0	0	NA	NA
324	2018	3Q	69	PPM	Red	410	M	P	P	P	1	3	1	0	none	NA	NA	NA	NA	11	1	NA	NA	NA	NA
325	2018	3Q	70	PPM	White	360	P	Mix	Mix	M	0	3	1	0	none	NA	NA	NA	NA	140	0	NA	NA	NA	NA
326	2018	3Q	70	PPM	red	116	P	Mix	Mix	P	1	3	1	1	none	NA	NA	NA	NA	4	1	NA	NA	NA	NA
327	2018	3Q	70	PPM	Yellow	410	M	P	P	P	1	3	1	0	none	NA	NA	NA	NA	27	1	NA	NA	NA	NA
328	2018	3Q	71	PPM	Yellow	360	P	Mix	Mix	M	1	3	0	0	Cooperatively	1	Mix	3	47	11	1	0	0	NA	NA
329	2018	3Q	71	PPM	White	116	P	Mix	Mix	P	1	3	0	0	Cooperatively	1	Mix	3	47	140	0	0	0	NA	NA
330	2018	3Q	71	PPM	Gold	410	M	P	P	P	1	3	0	0	Cooperatively	1	P	3	47	140	0	0	0	NA	NA
331	2018	3Q	72	PPP	Yellow	360	P	P	P	M	1	3	0	0	Cooperatively	1	P	2	48	40	1	0	0	NA	NA
332	2018	3Q	72	PPP	red	412	P	P	P	M	0	3	1	1	none	NA	NA	NA	NA	4	1	NA	NA	NA	NA
333	2018	3Q	72	PPP	White	446	P	P	P	P	1	3	0	0	Cooperatively	1	P	2	48	32	1	0	0	NA	NA
334	2018	3Q	73	PPP	White	360	P	P	P	M	1	3	1	1	none	NA	NA	NA	NA	6	1	NA	NA	NA	NA
335	2018	3Q	73	PPP	red	411	P	P	P	P	0	3	1	1	none	NA	NA	NA	NA	4	1	NA	NA	NA	NA
336	2018	3Q	73	PPP	Green	191	P	P	P	P	1	3	1	1	none	NA	NA	NA	NA	4	1	NA	NA	NA	NA
337	2018	3Q	74	PPP	White	360	P	P	P	M	0	3	0	0	Cooperatively	1	P	2	49	140	0	1	1	3	2
338	2018	3Q	74	PPP	Red	411	P	P	P	P	0	3	1	1	none	NA	NA	NA	NA	6	1	NA	NA	NA	NA
339	2018	3Q	74	PPP	Yellow	116	P	P	P	P	0	3	0	0	Cooperatively	1	P	2	49	15	1	0	0	NA	NA
340	2018	3Q	75	PPP	Yellow	360	P	P	P	M	0	3	1	1	none	NA	NA	NA	NA	2	1	NA	NA	NA	NA
341	2018	3Q	75	PPP	White	411	P	P	P	P	1	3	0	0	Cooperatively	1	P	2	50	140	0	1	1	5	3
342	2018	3Q	75	PPP	Red	116	P	P	P	P	1	3	0	1	Cooperatively	1	P	2	50	7	1	0	0	NA	NA
343	2018	3Q	76	PPP	White	360	P	P	P	M	0	3	1	0	none	NA	NA	NA	NA	140	0	NA	NA	NA	NA
344	2018	3Q	76	PPP	red	411	P	P	P	P	0	3	1	1	none	NA	NA	NA	NA	5	1	NA	NA	NA	NA
345	2018	3Q	76	PPP	Yellow	443	P	P	P	P	0	3	1	0	none	NA	NA	NA	NA	140	0	NA	NA	NA	NA
346	2018	3Q	78	PPP	Yellow	443	P	P	P	M	0	3	1	0	none	NA	NA	NA	NA	8	1	NA	NA	NA	NA
347	2018	3Q	78	PPP	red	329	P	P	P	P	0	3	0	0	Solitarily	0	NA	1	ba	140	0	1	1	5	5
348	2018	3Q	78	PPP	White	116	P	P	P	P	0	3	1	1	none	NA	NA	NA	NA	4	1	NA	NA	NA	NA
349	2018	3Q	79	PPP	White	329	P	P	P	P	1	2	1	0	none	NA	NA	NA	NA	14	1	NA	NA	NA	NA
350	2018	3Q	79	PPP	Yellow	116	P	P	P	P	1	2	1	1	none	NA	NA	NA	NA	4	1	NA	NA	NA	NA
351	2018	3Q	79	PPP	Red	446	P	P	NA	P	NA	2	1	1	none	NA	NA	NA	NA	1	1	NA	NA	NA	NA
352	2018	3Q	80	PPP	Red	329	P	P	P	P	0	3	0	0	Cooperatively	1	P	2	51	140	0	1	1	13	7
353	2018	3Q	80	PPP	White	116	P	P	P	P	0	3	1	1	none	NA	NA	NA	NA	2	1	NA	NA	NA	NA
354	2018	3Q	80	PPP	Yellow	411	P	P	P	P	0	3	0	0	Cooperatively	1	P	2	51	140	0	1	1	13	7
355	2018	3Q	81	PPP	Yellow	329	P	P	P	P	0	3	0	0	Cooperatively	1	P	2	52	14	1	0	0	NA	NA
356	2018	3Q	81	PPP	White	116	P	P	P	P	1	3	1	1	none	NA	NA	NA	NA	4	1	NA	NA	NA	NA
357	2018	3Q	81	PPP	Red	411	P	P	P	P	1	3	0	0	Cooperatively	1	P	2	52	11	1	0	0	NA	NA
358	2018	3Q	84	MMP	Green	329	P	M	M	P	1	3	0	0	Cooperatively	1	M	2	53	140	0	1	1	5	3
359	2018	3Q	84	MMP	red	88	M	Mix	Mix	M	1	3	0	0	Cooperatively	1	P	2	53	11	1	0	0	NA	NA
360	2018	3Q	84	MMP	White	397	M	Mix	Mix	M	0	3	0	0	Solitarily	0	NA	1	bb	57	1	0	0	NA	NA
361	2018	3Q	91	PPP	Yellow	329	P	P	P	P	1	3	0	0	Cooperatively	1	P	3	54	17	1	0	0	NA	NA
362	2018	3Q	91	PPP	White	411	P	P	P	P	1	3	0	0	Cooperatively	1	P	3	54	14	1	0	0	NA	NA
363	2018	3Q	91	PPP	Red	272	P	P	P	P	1	3	0	1	Cooperatively	1	P	3	54	7	1	0	0	NA	NA
364	2018	3Q	92	PPP	Gold	385	P	P	P	M	1	3	0	0	Cooperatively	1	P	3	55	140	0	1	1	2	1
365	2018	3Q	92	PPP	Yellow	108	P	P	P	P	0	3	0	1	Cooperatively	1	P	3	55	4	1	0	0	NA	NA
366	2018	3Q	92	PPP	White	446	P	P	P	P	1	3	0	0	Cooperatively	1	P	3	55	140	0	1	1	2	1
369	2018	2Q	2	MM	Yellow	410	M	M	M	P	0	2	1	1	none	NA	NA	NA	NA	3	1	NA	NA	NA	NA
370	2018	2Q	2	MM	Red	392	M	M	M	P	0	2	1	0	none	NA	NA	NA	NA	15	1	NA	NA	NA	NA
377	2018	2Q	10	MM	Yellow	430	M	M	M	P	1	2	1	1	none	NA	NA	NA	NA	7	1	NA	NA	NA	NA
378	2018	2Q	10	MM	Red	453	M	M	M	M	1	2	0	0	Solitarily	0	NA	1	bf	140	0	1	1	2	2
383	2018	2Q	17	MM	Green	172	M	M	M	M	NA	2	0	0	Solitarily	0	NA	1	bg	140	0	1	1	10	10
384	2018	2Q	17	MM	Red	256	M	M	M	M	NA	2	1	1	none	NA	NA	NA	NA	1	1	NA	NA	NA	NA
389	2018	2Q	29	MM	Yellow	397	M	M	M	P	0	2	1	0	none	NA	NA	NA	NA	10	1	NA	NA	NA	NA
390	2018	2Q	29	MM	Blue	453	M	M	M	P	0	2	1	1	none	NA	NA	NA	NA	2	1	NA	NA	NA	NA
393	2018	2Q	42	MM	Blue	431	M	M	M	P	1	2	1	1	none	NA	NA	NA	NA	4	1	NA	NA	NA	NA
394	2018	2Q	42	MM	Red	395	M	M	M	P	1	2	0	0	Solitarily	0	NA	1	bk	140	0	1	1	8	8
397	2018	2Q	54	MM	White	373	M	M	M	P	1	2	0	0	Cooperatively	1	M	2	56	14	1	0	0	NA	NA
398	2018	2Q	54	MM	Gold	393	M	M	M	P	1	2	0	0	Cooperatively	1	M	2	56	30	1	0	0	NA	NA
399	2018	2Q	77	PP	Red	360	P	P	P	M	0	2	1	1	none	NA	NA	NA	NA	6	1	NA	NA	NA	NA
400	2018	2Q	77	PP	Yellow	329	P	P	P	P	0	2	1	1	none	NA	NA	NA	NA	5	1	NA	NA	NA	NA
401	2018	2Q	82	PP	White	329	P	P	P	P	0	2	0	0	Cooperatively	1	P	2	57	140	0	1	1	8	4
402	2018	2Q	82	PP	Red	446	P	P	P	P	0	2	0	0	Cooperatively	1	P	2	57	140	0	1	1	8	4
403	2018	2Q	83	PP	White	329	P	P	P	P	0	2	0	0	Cooperatively	1	P	2	58	140	0	0	0	NA	NA
404	2018	2Q	83	PP	Red	446	P	P	P	P	0	2	0	0	Cooperatively	1	P	2	58	25	1	0	0	NA	NA
405	2018	2Q	85	MP	White	329	P	M	M	P	1	2	1	0	none	NA	NA	NA	NA	14	1	NA	NA	NA	NA
406	2018	2Q	85	MP	Green	410	M	P	P	P	1	2	1	0	none	NA	NA	NA	NA	11	1	NA	NA	NA	NA
407	2018	2Q	86	MM	White	397	M	M	M	M	0	2	0	0	Solitarily	0	NA	1	bn	13	1	0	0	NA	NA
408	2018	2Q	86	MM	Green	410	M	M	M	P	0	2	0	0	Solitarily	0	NA	1	bo	140	0	0	0	NA	NA
409	2018	2Q	87	MM	White	397	M	M	M	M	1	2	1	0	none	NA	NA	NA	NA	140	0	NA	NA	NA	NA
410	2018	2Q	87	MM	Green	410	M	M	M	P	1	2	1	0	none	NA	NA	NA	NA	140	0	NA	NA	NA	NA
411	2018	2Q	88	MM	White	397	M	M	M	M	1	2	1	0	none	NA	NA	NA	NA	14	1	NA	NA	NA	NA
412	2018	2Q	88	MM	Red	410	M	M	M	P	1	2	1	0	none	NA	NA	NA	NA	140	0	NA	NA	NA	NA
415	2018	2Q	90	MM	Red	410	M	M	M	P	1	2	1	0	none	NA	NA	NA	NA	90	1	NA	NA	NA	NA
416	2018	2Q	90	MM	White	NA	M	M	M	NA	1	2	1	1	none	NA	NA	NA	NA	4	1	NA	NA	NA	NA
417	2018	2Q	93	PP	Red	443	P	P	P	NA	0	2	1	0	none	NA	NA	NA	NA	10	1	NA	NA	NA	NA
418	2018	2Q	93	PP	White	204	P	P	P	P	0	2	1	0	none	NA	NA	NA	NA	62	1	NA	NA	NA	NA
419	2018	2Q	94	PP	Blue	425	P	P	P	P	NA	2	0	1	Solitarily	0	NA	1	bp	7	1	0	0	NA	NA
420	2018	2Q	94	PP	White	360	P	P	P	P	NA	2	1	1	none	NA	NA	NA	NA	1	1	NA	NA	NA	NA
421	2018	2Q	95	PP	White	411	P	P	P	P	1	2	1	0	none	NA	NA	NA	NA	140	0	NA	NA	NA	NA
422	2018	2Q	95	PP	Green	360	P	P	P	P	1	2	1	1	none	NA	NA	NA	NA	7	1	NA	NA	NA	NA
423	2018	2Q	96	PP	Green	411	P	P	P	P	1	2	1	0	none	NA	NA	NA	NA	20	1	NA	NA	NA	NA
424	2018	2Q	96	PP	White	360	P	P	P	P	1	2	0	0	Solitarily	0	NA	1	bq	140	0	1	1	9	9
425	2018	2Q	97	PP	Green	360	P	P	P	P	0	2	0	0	Cooperatively	1	P	2	59	140	0	1	1	7	4
426	2018	2Q	97	PP	Yellow	329	P	P	P	P	0	2	0	0	Cooperatively	1	P	2	59	140	0	1	1	7	4
427	2018	2Q	98	PP	Yellow	329	P	P	P	P	0	2	1	0	none	NA	NA	NA	NA	10	1	NA	NA	NA	NA
428	2018	2Q	98	PP	White	360	P	P	P	P	0	2	1	1	none	NA	NA	NA	NA	3	1	NA	NA	NA	NA
429	2018	2Q	99	PP	Yellow	108	P	P	P	P	0	2	0	0	Cooperatively	1	P	2	60	38	1	0	0	NA	NA
430	2018	2Q	99	PP	Green	360	P	P	P	P	0	2	0	0	Cooperatively	1	P	2	60	39	1	0	0	NA	NA
431	2018	2Q	100	PP	Yellow	108	P	P	P	P	1	2	0	0	Cooperatively	1	P	2	61	140	0	1	1	8	4
432	2018	2Q	100	PP	Green	116	P	P	P	P	1	2	0	0	Cooperatively	1	P	2	61	48	1	1	0	NA	NA
433	2018	2Q	101	PP	White	446	P	P	P	P	1	2	1	1	none	NA	NA	NA	NA	3	1	NA	NA	NA	NA
434	2018	2Q	101	PP	Green	359	P	P	P	M	1	2	1	0	none	NA	NA	NA	NA	10	1	NA	NA	NA	NA
435	2018	2Q	102	PP	Yellow	108	P	P	P	P	NA	2	0	1	Solitarily	0	NA	1	br	6	1	0	0	NA	NA
436	2018	2Q	102	PP	Green	411	P	P	P	P	NA	2	1	1	none	NA	NA	NA	NA	1	1	NA	NA	NA	NA
437	2018	2Q	103	PP	Green	411	P	P	P	P	1	2	0	0	Cooperatively	1	P	2	62	140	0	1	1	9	5
438	2018	2Q	103	PP	Yellow	329	P	P	P	P	1	2	0	0	Cooperatively	1	P	2	62	140	0	1	1	9	5
439	2018	2Q	104	PP	Blue	425	P	P	P	P	1	2	0	0	Cooperatively	1	P	2	63	140	0	0	0	NA	NA
440	2018	2Q	104	PP	Green	411	P	P	P	P	1	2	0	0	Cooperatively	1	P	2	63	24	1	0	0	NA	NA
441	2018	2Q	105	PP	Yellow	329	P	P	P	P	0	2	1	0	none	NA	NA	NA	NA	10	1	NA	NA	NA	NA
442	2018	2Q	105	PP	Green	425	P	P	P	P	0	2	0	0	Solitarily	0	NA	1	bs	140	0	1	1	4	4
443	2018	2Q	106	PP	Green	360	P	P	P	P	1	2	1	0	none	NA	NA	NA	NA	140	0	NA	NA	NA	NA
444	2018	2Q	106	PP	White	443	P	P	P	NA	1	2	1	0	none	NA	NA	NA	NA	10	1	NA	NA	NA	NA
445	2018	2Q	107	PP	Gold	385	P	P	P	M	0	2	0	1	Cooperatively	1	P	2	64	7	1	0	0	NA	NA
446	2018	2Q	107	PP	Yellow	108	P	P	P	P	0	2	0	0	Cooperatively	1	P	2	64	20	1	0	0	NA	NA
447	2018	2Q	108	PP	White	450	P	P	P	P	1	2	0	0	Cooperatively	1	P	2	65	140	0	1	1	7	4
448	2018	2Q	108	PP	Green	204	P	P	P	P	1	2	0	1	Cooperatively	1	P	2	65	6	1	0	0	NA	NA
449	2018	2Q	109	PP	Green	411	P	P	P	P	1	2	0	0	Solitarily	0	NA	1	bt	52	1	1	0	NA	NA
450	2018	2Q	109	PP	White	116	P	P	P	P	1	2	1	1	none	NA	NA	NA	NA	3	1	NA	NA	NA	NA
457	2018	2Q	113	PP	Green	443	P	P	P	NA	0	2	1	1	none	NA	NA	NA	NA	7	1	NA	NA	NA	NA
458	2018	2Q	113	PP	Gold	359	P	P	P	M	0	2	1	0	none	NA	NA	NA	NA	10	1	NA	NA	NA	NA
459	2018	2Q	114	PP	White	446	P	P	P	P	1	2	1	0	none	NA	NA	NA	NA	14	1	NA	NA	NA	NA
460	2018	2Q	114	PP	Green	450	P	P	P	P	1	2	1	1	none	NA	NA	NA	NA	5	1	NA	NA	NA	NA
461	2018	2Q	117	PP	Yellow	329	P	P	P	P	0	2	0	0	Cooperatively	1	P	2	66	14	1	0	0	NA	NA
462	2018	2Q	117	PP	White	NA	P	P	P	NA	0	2	0	0	Cooperatively	1	P	2	66	95	1	1	0	NA	NA
469	2018	2Q	121	MP	Blue	411	P	M	M	P	0	2	0	0	Solitarily	0	NA	1	bw	70	1	1	0	NA	NA
470	2018	2Q	121	MP	Green	115	M	P	P	M	0	2	1	1	none	NA	NA	NA	NA	4	1	NA	NA	NA	NA
471	2018	2Q	122	MP	Green	411	P	M	M	P	0	2	0	0	Solitarily	0	NA	1	bx	21	1	0	0	NA	NA
472	2018	2Q	122	MP	Blue	172	M	P	P	P	0	2	0	1	Solitarily	0	NA	1	by	7	1	0	0	NA	NA
473	2018	2Q	123	MP	Green	411	P	M	M	P	0	2	0	0	Solitarily	0	NA	1	bz	140	0	1	1	10	10
474	2018	2Q	123	MP	Blue	172	M	P	P	P	0	2	1	0	none	NA	NA	NA	NA	10	1	NA	NA	NA	NA
475	2018	2Q	124	MP	Green	411	P	M	M	P	0	2	1	1	none	NA	NA	NA	NA	2	1	NA	NA	NA	NA
476	2018	2Q	124	MP	White	393	M	P	P	P	0	2	0	0	Solitarily	0	NA	1	ca	140	0	1	1	9	9
477	2018	2Q	125	MP	Yellow	411	P	M	M	P	0	2	0	0	Solitarily	0	NA	1	cb	52	1	0	0	NA	NA
478	2018	2Q	125	MP	White	393	M	P	P	P	0	2	1	1	none	NA	NA	NA	NA	7	1	NA	NA	NA	NA
479	2018	2Q	126	MP	White	411	P	M	M	P	0	2	1	1	none	NA	NA	NA	NA	3	1	NA	NA	NA	NA
480	2018	2Q	126	MP	Green	200	M	P	P	M	0	2	0	0	Solitarily	0	NA	1	cc	52	1	1	0	NA	NA
481	2018	2Q	127	MP	Green	411	P	M	M	P	0	2	0	1	Cooperatively	1	M	2	67	7	1	0	0	NA	NA
482	2018	2Q	127	MP	White	393	M	P	P	P	0	2	0	0	Cooperatively	1	P	2	67	140	0	1	1	7	4
483	2018	2Q	128	MP	White	172	M	P	P	P	0	2	1	0	none	NA	NA	NA	NA	21	1	NA	NA	NA	NA
484	2018	2Q	128	MP	Green	359	P	M	M	P	0	2	1	0	none	NA	NA	NA	NA	18	1	NA	NA	NA	NA
485	2018	2Q	129	MM	Blue	172	M	M	M	P	0	2	1	1	none	NA	NA	NA	NA	2	1	NA	NA	NA	NA
486	2018	2Q	129	MM	Green	393	M	M	M	P	0	2	1	1	none	NA	NA	NA	NA	7	1	NA	NA	NA	NA
487	2018	2Q	130	MM	White	172	M	M	M	M	NA	2	0	0	Solitarily	0	NA	1	cd	85	1	1	0	NA	NA
488	2018	2Q	130	MM	Green	393	M	M	M	P	NA	2	1	1	none	NA	NA	NA	NA	1	1	NA	NA	NA	NA
489	2018	2Q	131	MP	Green	204	P	M	M	P	1	2	1	1	none	NA	NA	NA	NA	7	1	NA	NA	NA	NA
490	2018	2Q	131	MP	Blue	393	M	P	P	P	1	2	1	1	none	NA	NA	NA	NA	3	1	NA	NA	NA	NA
491	2018	2Q	132	MP	Green	359	P	M	M	P	0	2	0	0	Solitarily	0	NA	1	ce	140	0	1	1	4	4
492	2018	2Q	132	MP	White	393	M	P	P	P	0	2	1	0	none	NA	NA	NA	NA	16	1	NA	NA	NA	NA
493	2018	2Q	133	MP	White	450	P	M	M	M	1	2	1	1	none	NA	NA	NA	NA	7	1	NA	NA	NA	NA
494	2018	2Q	133	MP	Green	200	M	P	P	P	1	2	1	1	none	NA	NA	NA	NA	2	1	NA	NA	NA	NA
495	2018	2Q	134	MP	White	200	M	P	P	P	1	2	0	0	Solitarily	0	NA	1	cf	140	0	1	1	16	16
496	2018	2Q	134	MP	Green	116	P	M	M	P	1	2	1	0	none	NA	NA	NA	NA	39	1	NA	NA	NA	NA
497	2018	2Q	135	PP	Yellow	191	P	P	P	P	1	2	0	0	Cooperatively	1	P	2	68	140	0	1	1	9	5
498	2018	2Q	135	PP	White	203	P	P	P	M	1	2	0	0	Cooperatively	1	P	2	68	140	0	1	1	9	5
507	2018	2Q	140	MP	Green	359	P	M	M	P	0	2	1	1	none	NA	NA	NA	NA	7	1	NA	NA	NA	NA
508	2018	2Q	140	MP	White	172	M	P	P	P	0	2	1	0	none	NA	NA	NA	NA	11	1	NA	NA	NA	NA
527	2018	2Q	150	MP	Red	443	P	M	M	P	0	2	1	1	none	NA	NA	NA	NA	7	1	NA	NA	NA	NA
528	2018	2Q	150	MP	White	453	M	P	P	P	0	2	1	1	none	NA	NA	NA	NA	7	1	NA	NA	NA	NA
529	2018	2Q	151	MM	White	188	M	M	M	P	0	2	1	0	none	NA	NA	NA	NA	8	1	NA	NA	NA	NA
530	2018	2Q	151	MM	Gold	453	M	M	M	P	0	2	0	0	Solitarily	0	NA	1	cl	27	1	0	0	NA	NA
531	2018	2Q	152	MM	White	188	M	M	M	P	0	2	1	1	none	NA	NA	NA	NA	2	1	NA	NA	NA	NA
532	2018	2Q	152	MM	Gold	453	M	M	M	P	0	2	0	0	Solitarily	0	NA	1	cm	140	0	1	1	9	9
539	2018	2Q	156	MM	Gold	400	M	M	M	P	1	2	0	1	Solitarily	0	NA	1	cn	6	1	0	0	NA	NA
540	2018	2Q	156	MM	White	188	M	M	M	P	1	2	1	1	none	NA	NA	NA	NA	3	1	NA	NA	NA	NA
555	2018	2Q	164	MM	White	400	M	M	M	P	0	2	0	0	Cooperatively	1	M	2	69	140	0	0	0	NA	NA
556	2018	2Q	164	MM	Gold	431	M	M	M	P	0	2	0	0	Cooperatively	1	M	2	69	77	1	0	0	NA	NA
557	2018	2Q	165	MM	White	400	M	M	M	P	0	2	0	0	Solitarily	0	NA	1	cq	8	1	0	0	NA	NA
558	2018	2Q	165	MM	Gold	453	M	M	M	P	0	2	1	1	none	NA	NA	NA	NA	2	1	NA	NA	NA	NA
559	2018	2Q	166	MP	White	116	P	M	M	P	0	2	0	0	Cooperatively	1	M	2	70	140	0	0	0	NA	NA
560	2018	2Q	166	MP	Green	430	M	P	P	P	0	2	0	0	Cooperatively	1	P	2	70	140	0	0	0	NA	NA
561	2018	2Q	167	MP	White	204	P	M	M	P	1	2	1	0	none	NA	NA	NA	NA	20	1	NA	NA	NA	NA
562	2018	2Q	167	MP	Gold	430	M	P	P	P	1	2	1	0	none	NA	NA	NA	NA	13	1	NA	NA	NA	NA
563	2018	2Q	168	MP	White	188	M	P	P	P	0	2	1	1	none	NA	NA	NA	NA	6	1	NA	NA	NA	NA
564	2018	2Q	168	MP	Green	359	P	M	M	P	0	2	1	1	none	NA	NA	NA	NA	6	1	NA	NA	NA	NA
565	2018	2Q	169	MP	White	431	M	P	P	P	1	2	1	1	none	NA	NA	NA	NA	6	1	NA	NA	NA	NA
566	2018	2Q	169	MP	Gold	411	P	M	M	M	1	2	0	0	Solitarily	0	NA	1	cr	140	0	1	1	3	3
567	2018	2Q	170	MM	White	188	M	M	M	P	NA	2	1	1	none	NA	NA	NA	NA	1	1	NA	NA	NA	NA
568	2018	2Q	170	MM	Gold	400	M	M	M	P	NA	2	0	0	Solitarily	0	NA	1	cs	8	1	0	0	NA	NA
569	2018	2Q	171	MM	White	188	M	M	M	P	NA	2	1	0	none	NA	NA	NA	NA	10	1	NA	NA	NA	NA
570	2018	2Q	171	MM	Gold	400	M	M	M	P	NA	2	1	1	none	NA	NA	NA	NA	1	1	NA	NA	NA	NA
571	2018	2Q	172	MP	White	188	M	P	P	P	0	2	0	1	Solitarily	0	NA	1	ct	6	1	0	0	NA	NA
572	2018	2Q	172	MP	Gold	411	P	M	M	M	0	2	1	1	none	NA	NA	NA	NA	2	1	NA	NA	NA	NA
573	2018	2Q	173	MM	White	431	M	M	M	P	0	2	0	0	Solitarily	0	NA	1	cu	140	0	1	1	9	9
574	2018	2Q	173	MM	Gold	453	M	M	M	P	0	2	1	1	none	NA	NA	NA	NA	2	1	NA	NA	NA	NA
575	2018	2Q	174	MM	White	188	M	M	M	P	NA	2	1	1	none	NA	NA	NA	NA	1	1	NA	NA	NA	NA
576	2018	2Q	174	MM	Gold	400	M	M	M	P	NA	2	0	0	Solitarily	0	NA	1	cv	52	1	0	0	NA	NA
577	2018	2Q	175	MP	Green	431	M	P	P	P	0	2	0	0	Cooperatively	1	P	2	71	140	0	1	1	6	3
578	2018	2Q	175	MP	Gold	411	P	M	M	M	0	2	0	0	Cooperatively	1	M	2	71	139	1	1	0	NA	NA
585	2018	2Q	179	MP	White	116	P	M	M	P	NA	2	1	1	none	NA	NA	NA	NA	1	1	NA	NA	NA	NA
586	2018	2Q	179	MP	Yellow	453	M	P	P	M	NA	2	0	0	Solitarily	0	NA	1	cy	140	0	1	1	10	10
601	2018	2Q	187	MM	Yellow	453	M	M	M	M	0	2	1	1	none	NA	NA	NA	NA	5	1	NA	NA	NA	NA
602	2018	2Q	187	MM	Green	431	M	M	M	P	0	2	0	0	Solitarily	0	NA	1	db	47	1	1	0	NA	NA
603	2018	2Q	188	MM	Yellow	453	M	M	M	M	0	2	1	1	none	NA	NA	NA	NA	2	1	NA	NA	NA	NA
604	2018	2Q	188	MM	White	430	M	M	M	M	0	2	0	0	Solitarily	0	NA	1	dc	140	0	1	1	8	8
605	2018	2Q	189	MM	White	431	M	M	M	P	NA	2	1	1	none	NA	NA	NA	NA	1	1	NA	NA	NA	NA
606	2018	2Q	189	MM	Green	395	M	M	M	P	NA	2	0	0	Solitarily	0	NA	1	dd	140	0	1	1	9	9
607	2018	2Q	190	MM	White	430	M	M	M	M	1	2	0	1	Solitarily	0	NA	1	de	5	1	0	0	NA	NA
608	2018	2Q	190	MM	Gold	400	M	M	M	P	1	2	0	0	Solitarily	0	NA	1	df	83	1	1	0	NA	NA
609	2018	2Q	191	MM	White	421	M	M	M	P	0	2	1	0	none	NA	NA	NA	NA	26	1	NA	NA	NA	NA
610	2018	2Q	191	MM	Gold	400	M	M	M	P	0	2	1	0	none	NA	NA	NA	NA	140	0	NA	NA	NA	NA
611	2018	2Q	192	MM	Gold	454	M	M	M	P	NA	2	1	1	none	NA	NA	NA	NA	1	1	NA	NA	NA	NA
612	2018	2Q	192	MM	Yellow	393	M	M	M	P	NA	2	0	1	Solitarily	0	NA	1	dg	6	1	0	0	NA	NA
613	2018	2Q	193	MM	Green	251	M	M	M	P	0	2	1	1	none	NA	NA	NA	NA	2	1	NA	NA	NA	NA
614	2018	2Q	193	MM	White	431	M	M	M	P	0	2	1	1	none	NA	NA	NA	NA	5	1	NA	NA	NA	NA
615	2018	2Q	194	MM	Green	431	M	M	M	P	1	2	0	0	Solitarily	0	NA	1	dh	47	1	0	0	NA	NA
616	2018	2Q	194	MM	White	454	M	M	M	P	1	2	1	1	none	NA	NA	NA	NA	2	1	NA	NA	NA	NA
617	2018	2Q	195	MM	Green	431	M	M	M	P	0	2	0	0	Solitarily	0	NA	1	di	47	1	1	0	NA	NA
618	2018	2Q	195	MM	White	421	M	M	M	P	0	2	0	0	Solitarily	0	NA	1	dj	140	0	1	1	11	11
619	2018	2Q	196	MP	Green	431	M	P	P	P	0	2	0	0	Cooperatively	1	P	2	72	140	0	1	1	4	2
620	2018	2Q	196	MP	White	203	P	M	M	M	0	2	0	0	Cooperatively	1	M	2	72	57	1	1	0	NA	NA
621	2018	2Q	197	MP	Green	431	M	P	P	P	0	2	0	0	Solitarily	0	NA	1	dk	21	1	0	0	NA	NA
622	2018	2Q	197	MP	White	446	P	M	M	P	0	2	1	1	none	NA	NA	NA	NA	5	1	NA	NA	NA	NA
633	2018	2Q	203	MP	Gold	410	M	P	P	P	0	2	0	0	Solitarily	0	NA	1	dm	138	1	0	0	NA	NA
634	2018	2Q	203	MP	White	203	P	M	M	M	0	2	1	1	none	NA	NA	NA	NA	5	1	NA	NA	NA	NA
639	2018	2Q	206	MP	Yellow	393	M	P	P	P	0	2	1	1	none	NA	NA	NA	NA	5	1	NA	NA	NA	NA
640	2018	2Q	206	MP	Gold	411	P	M	M	M	0	2	1	0	none	NA	NA	NA	NA	12	1	NA	NA	NA	NA
641	2018	2Q	209	MP	Red	373	M	P	P	P	0	2	1	0	none	NA	NA	NA	NA	12	1	NA	NA	NA	NA
642	2018	2Q	209	MP	Gold	443	P	M	M	P	0	2	0	0	Solitarily	0	NA	1	do	19	1	0	0	NA	NA
643	2018	2Q	210	MP	Green	392	M	P	P	P	0	2	1	0	none	NA	NA	NA	NA	140	0	NA	NA	NA	NA
644	2018	2Q	210	MP	Gold	116	P	M	M	P	0	2	1	0	none	NA	NA	NA	NA	9	1	NA	NA	NA	NA
645	2018	2Q	211	PP	Red	443	P	P	P	P	1	2	1	1	none	NA	NA	NA	NA	5	1	NA	NA	NA	NA
646	2018	2Q	211	PP	White	204	P	P	P	P	1	2	1	1	none	NA	NA	NA	NA	5	1	NA	NA	NA	NA
647	2018	2Q	212	PP	Red	443	P	P	P	P	1	2	1	0	none	NA	NA	NA	NA	140	0	NA	NA	NA	NA
648	2018	2Q	212	PP	White	204	P	P	P	P	1	2	1	1	none	NA	NA	NA	NA	7	1	NA	NA	NA	NA
649	2018	2Q	213	PP	White	116	P	P	P	P	0	2	1	1	none	NA	NA	NA	NA	5	1	NA	NA	NA	NA
650	2018	2Q	213	PP	Gold	204	P	P	P	P	0	2	1	0	none	NA	NA	NA	NA	13	1	NA	NA	NA	NA
651	2018	2Q	214	PP	Green	360	P	P	P	P	0	2	1	0	none	NA	NA	NA	NA	12	1	NA	NA	NA	NA
652	2018	2Q	214	PP	Gold	204	P	P	P	P	0	2	1	1	none	NA	NA	NA	NA	6	1	NA	NA	NA	NA
655	2018	2Q	216	MM	Red	172	M	M	M	P	0	2	0	0	Solitarily	0	NA	1	dq	11	1	0	0	NA	NA
656	2018	2Q	216	MM	Yellow	453	M	M	M	P	0	2	0	0	Solitarily	0	NA	1	dr	12	1	0	0	NA	NA
659	2018	2Q	218	PP	Red	411	P	P	P	P	1	2	0	0	Solitarily	0	NA	1	dt	140	0	1	1	3	3
660	2018	2Q	218	PP	Gold	446	P	P	P	P	1	2	1	0	none	NA	NA	NA	NA	11	1	NA	NA	NA	NA
661	2018	2Q	219	PP	White	203	P	P	P	P	1	2	0	0	Cooperatively	1	P	2	73	140	0	1	1	7	4
662	2018	2Q	219	PP	Gold	362	P	P	P	P	1	2	0	0	Cooperatively	1	P	2	73	46	1	1	0	NA	NA
663	2018	2Q	220	MP	Gold	116	P	M	M	P	NA	2	1	1	none	NA	NA	NA	NA	1	1	NA	NA	NA	NA
664	2018	2Q	220	MP	red	88	M	P	P	P	NA	2	0	0	Solitarily	0	NA	1	du	140	0	1	1	12	12
665	2018	2Q	221	MP	Green	360	P	M	M	P	1	2	1	0	none	NA	NA	NA	NA	12	1	NA	NA	NA	NA
666	2018	2Q	221	MP	Gold	125	M	P	P	P	1	2	1	0	none	NA	NA	NA	NA	83	1	NA	NA	NA	NA
667	2018	2Q	222	MP	Red	88	M	P	P	P	0	2	0	0	Cooperatively	1	P	2	74	137	1	0	0	NA	NA
668	2018	2Q	222	MP	Yellow	387	P	M	M	P	0	2	0	0	Cooperatively	1	M	2	74	140	0	0	0	NA	NA
673	2018	2Q	225	MM	Red	410	M	M	M	P	1	2	1	0	none	NA	NA	NA	NA	18	1	NA	NA	NA	NA
674	2018	2Q	225	MM	Gold	125	M	M	M	P	1	2	1	0	none	NA	NA	NA	NA	140	0	NA	NA	NA	NA
677	2018	2Q	227	MM	Red	410	M	M	M	P	1	2	1	1	none	NA	NA	NA	NA	4	1	NA	NA	NA	NA
678	2018	2Q	227	MM	Gold	172	M	M	M	P	1	2	0	0	Solitarily	0	NA	1	dw	140	0	1	1	11	11
