# Supplementary material for: Cooperation by ant queens during colony-founding perpetuates alternative forms of social organization
Source: Behav Ecol Sociobiol. 2021 Nov 30;75(12):165. doi: 10.1007/s00265-021-03105-1 (PMC8718384; doi:10.1007/s00265-021-03105-1)
Supplement: Supplementary file 3 — Supplementary file3: Dataset of queens in the field (XLSX 15 KB) [file 265_2021_3105_MOESM3_ESM.xlsx]

## Sheet: Description
Data on queens and incipient colonies collected in the field
Column names	Description
Population	Population of origin of the queens (De = "Derborence", Fi = "Finges")
Queen_no	Identification of the queen
Colony_no	Identification of the incipient colony
Queen_genotype	Supergene genotype of the queen (MM, MP or PP)
Queen_sf	Social origin of the queen (M= "Monogyne", P= "Polygyne")
Sperm_Genotype	Supergene genotype of the male mate (i.e. sperm)
Worker_no	Number of adult workers collected in the nest
Cocoon_no	Number of larvae and pupae collected in the nest
Brood_number	Total number of brood collected in the nest (= Worker + Cocoon columns)
Founding	Mode of founding of the colony (SQ= "Single-queen", MQ= "Multiple-queens")
Assort	Did the queens mate to male of the same social origin? (0= dissasortative mating, 1= assortative mating)

## Sheet: Data_Field_Queens
Population	Queen_no	Colony_no	Queen_genotype	Queen_sf	Sperm_Genotype	Worker_no	Cocoon_no	Brood_number	Founding	Assort
De	fnq1	1	MM	M	P	6	NA	6	SQ	0
De	fnq2	2	NA	NA	M	0	NA	0	SQ	NA
De	fnq3	3	MM	M	P	5	NA	5	SQ	0
De	fnq4	4	MM	M	M	0	NA	0	SQ	1
De	fnq5	5	MM	M	M	6	NA	6	SQ	1
De	fnq6	6	MM	M	M	6	NA	6	SQ	1
De	fnq7	7	MM	M	M	3	NA	3	SQ	1
De	Q1	8	MM	M	P	2	1	3	SQ	0
De	Q2	9	MM	M	P	3	NA	3	SQ	0
De	Q3	10	MM	M	M	NA	NA	0	SQ	1
De	NQ4	11	MP	P	P	NA	3	3	SQ	1
De	Q5	12	MM	M	M	5	NA	5	SQ	1
De	Q7	14	MM	M	M	NA	NA	0	MQ	1
De	Q8	14	MM	M	P	NA	NA	NA	MQ	0
De	Q9	15	MM	M	M	3	NA	3	SQ	1
De	Q10	16	MM	M	P	NA	1	1	SQ	0
De	Q11	17	MM	M	M	NA	NA	0	SQ	1
De	Q12	18	MM	M	M	1	NA	1	SQ	1
De	Q13	19	MM	M	M	3	3	6	SQ	1
De	Q14	20	MM	M	P	NA	NA	0	SQ	0
De	NQ15	21	MM	M	M	2	NA	2	SQ	1
De	Q16	22	MM	M	M	10	1	11	MQ	1
De	Q17	22	MM	M	P	NA	NA	NA	MQ	0
De	Q18	23	MM	M	M	6	4	10	MQ	1
De	Q19	23	MM	M	M	NA	NA	NA	MQ	1
De	Q20	23	MM	M	M	NA	NA	NA	MQ	1
De	Q21	24	MM	M	P	1	NA	1	SQ	0
De	Q22	25	MM	M	M	4	1	5	SQ	1
De	NQ24	27	MM	M	M	NA	1	1	SQ	1
De	NQ25	28	MM	M	M	1	1	2	SQ	1
De	Q26	29	MM	M	M	8	NA	8	MQ	1
De	Q27	29	MM	M	M	NA	NA	NA	MQ	1
De	Q28	30	MM	M	NA	NA	NA	0	SQ	NA
De	Q29	31	MM	M	M	NA	NA	0	SQ	1
De	Q30	32	MM	M	M	1	2	3	SQ	1
De	Q31	33	MM	M	M	NA	NA	0	SQ	1
De	Q32	34	MM	M	M	NA	NA	0	SQ	1
De	Q33	35	MM	M	M	6	NA	6	SQ	1
De	Q34	36	MM	M	M	NA	NA	0	SQ	1
De	Q35	37	MM	M	P	NA	NA	0	SQ	0
De	Q37	39	MM	M	M	3	NA	3	SQ	1
De	Q38	40	MM	M	P	NA	NA	0	SQ	0
De	Q39	41	MM	M	NA	NA	NA	0	SQ	NA
De	Q40	42	MM	M	M	8	NA	8	SQ	1
De	Q41	43	MM	M	M	NA	NA	0	SQ	1
De	Q42	44	MM	M	M	NA	1	1	SQ	1
De	Q43	45	MM	M	M	NA	NA	0	SQ	1
De	Q44	46	MM	M	M	NA	2	2	SQ	1
De	Q45	47	MM	M	M	NA	NA	0	SQ	1
De	Q46	48	MM	M	M	NA	3	3	SQ	1
De	Q47	49	MM	M	M	NA	NA	0	SQ	1
De	Q48	50	MM	M	M	NA	NA	0	SQ	1
De	Q49	51	MM	M	M	NA	NA	0	SQ	1
De	Q50	52	MM	M	M	NA	NA	0	SQ	1
De	Q51	53	MM	M	M	1	1	2	SQ	1
De	Q52	54	MM	M	M	2	NA	2	SQ	1
De	Q53	55	MM	M	M	6	NA	6	SQ	1
De	Q54	56	MM	M	P	NA	NA	0	SQ	0
De	Q55	57	MM	M	P	NA	NA	0	SQ	0
De	Q56	58	MM	M	P	3	NA	3	SQ	0
De	Q57	59	MM	M	NA	1	NA	1	MQ	NA
De	Q58	59	MM	M	M	NA	NA	NA	MQ	1
Fi	Q60	61	MM	M	M	2	NA	2	SQ	1
De	Q61	62	MP	P	NA	8	2	10	MQ	NA
De	Q62	62	MP	P	P	NA	NA	NA	MQ	1
De	Q63	62	MP	P	M	NA	NA	NA	MQ	0
De	Q64	62	MP	P	P	NA	NA	NA	MQ	1
De	Q65	62	MP	P	P	NA	NA	NA	MQ	1
