# Supplementary material for: Cooperation by ant queens during colony-founding perpetuates alternative forms of social organization
Source: Behav Ecol Sociobiol. 2021 Nov 30;75(12):165. doi: 10.1007/s00265-021-03105-1 (PMC8718384; doi:10.1007/s00265-021-03105-1)
Supplement: Supplementary file 4 — Supplementary file4: Dataset of workers' body size in the field (XLSX 20 KB) [file 265_2021_3105_MOESM4_ESM.xlsx]

## Sheet: Description
Data on workers collected in the field
Column names	Description
No	Identification of the worker
Colony	Identification of the colony
Population	Population of origin of the worker (DE = "Derborence", FI = "Finges")
Body_Size_mm	Minimum distance between the eyes in mm
Body_Size_mmBC	Minimum distance between the eyes in mm (with Box-Cox transformation)
Colony_Type	Type of colony of the worker (Incipient = worker collected in an incipient colony, Mature = worker collected in a mature colony)

## Sheet: Data_Field_Worker_Size
No	Colony	Population	Body_Size_mm	Body_Size_mmBC	Colony_Type
FN01w1	1	DE	0.610941	0.112518	Incipient
FN01w2	1	DE	0.609206	0.110991	Incipient
FN01w3	1	DE	0.584117	0.0886112	Incipient
FN01w4	1	DE	0.615479	0.116498	Incipient
FN01w5	1	DE	0.591092	0.0948908	Incipient
FN01w6	1	DE	0.830585	0.286698	Incipient
FN03w1	3	DE	0.588564	0.0926204	Incipient
FN03w2	3	DE	0.564367	0.0705778	Incipient
FN03w3	3	DE	0.562979	0.0692969	Incipient
FN03w4	3	DE	0.578656	0.0836619	Incipient
FN05w2	5	DE	0.610986	0.112557	Incipient
FN05w3	5	DE	0.594751	0.0981674	Incipient
FN05w4	5	DE	0.582561	0.0872037	Incipient
FN05w6	5	DE	0.594119	0.0976025	Incipient
FN06w1	6	DE	0.580395	0.0852414	Incipient
FN06w2	6	DE	0.569141	0.0749719	Incipient
FN06w3	6	DE	0.564367	0.0705778	Incipient
FN06w4	6	DE	0.580484	0.0853216	Incipient
FN06w5	6	DE	0.579605	0.0845236	Incipient
FN06w6	6	DE	0.600629	0.103405	Incipient
FN07w1	7	DE	0.593463	0.0970156	Incipient
FN07w2	7	DE	0.644767	0.141755	Incipient
62_w1	62	DE	0.557887	0.0645798	Incipient
62_w2	62	DE	0.595125	0.0985021	Incipient
62_w3	62	DE	0.576209	0.0814353	Incipient
62_w4	62	DE	0.679616	0.170874	Incipient
62_w5	62	DE	0.582174	0.086853	Incipient
62_w6	62	DE	0.56113	0.067587	Incipient
62_w7	62	DE	0.59083	0.0946556	Incipient
Q12w1	18	DE	0.795886	0.261437	Incipient
Q13w1	19	DE	0.574505	0.0798812	Incipient
Q13w2	19	DE	0.490871	0	Incipient
Q13w3	19	DE	0.556976	0.0637326	Incipient
Q17_w1	22	DE	0.699431	0.187002	Incipient
Q17_w2	22	DE	0.627402	0.126869	Incipient
Q17_w3	22	DE	0.632457	0.131229	Incipient
Q17_w4	22	DE	0.621212	0.121501	Incipient
Q1w1	8	DE	0.786307	0.254329	Incipient
Q1w2	8	DE	0.626045	0.125695	Incipient
Q21w1	24	DE	0.573315	0.0787946	Incipient
Q22w1	25	DE	0.557268	0.0640047	Incipient
Q2627w1	29	DE	0.562309	0.0686772	Incipient
Q2627w2	29	DE	0.597095	0.10026	Incipient
Q2627w3	29	DE	0.614653	0.115775	Incipient
Q2627w4	29	DE	0.574781	0.0801335	Incipient
Q2627w5	29	DE	0.594125	0.0976082	Incipient
Q2w1	9	DE	0.63208	0.130905	Incipient
Q2w3	9	DE	0.601976	0.104601	Incipient
Q2w3	9	DE	0.602519	0.105083	Incipient
Q30w1	32	DE	0.545796	0.0532746	Incipient
Q33w1	35	DE	0.581088	0.0858698	Incipient
Q33w2	35	DE	0.576219	0.0814441	Incipient
Q33w3	35	DE	0.576965	0.0821235	Incipient
Q33w4	35	DE	0.563693	0.0699561	Incipient
Q33w5	35	DE	0.557023	0.063776	Incipient
Q37w2	39	DE	0.574936	0.0802744	Incipient
Q40w1	42	DE	0.564367	0.0705778	Incipient
Q40w2	42	DE	0.605407	0.107639	Incipient
Q40w7	42	DE	0.578656	0.0836619	Incipient
Q53w3	55	DE	0.584688	0.0891268	Incipient
Q53w4	55	DE	0.558331	0.0649919	Incipient
Q53w6	55	DE	0.620981	0.121299	Incipient
Q57w1	59	DE	0.673756	0.166046	Incipient
Q5w1	12	DE	0.573027	0.0785315	Incipient
Q5w2	12	DE	0.580172	0.0850387	Incipient
Q5w3	12	DE	0.506582	0.0155719	Incipient
Q5w4	12	DE	0.510217	0.0191359	Incipient
Q5w5	12	DE	0.557955	0.0646426	Incipient
Q9w1	15	DE	0.559495	0.066072	Incipient
Q9w2	15	DE	0.558066	0.0647456	Incipient
Q9w3	15	DE	0.546889	0.0543028	Incipient
028_1	DE028	DE	0.695354	0.183708	Mature
028_2	DE028	DE	0.72187	0.204907	Mature
028_3	DE028	DE	0.673794	0.166078	Mature
028_4	DE028	DE	0.834384	0.289418	Mature
028_5	DE028	DE	0.803905	0.267342	Mature
118_1	DE118	DE	0.751244	0.227793	Mature
118_2	DE118	DE	0.81728	0.277101	Mature
118_3	DE118	DE	0.866572	0.312122	Mature
152_1	DE152	DE	0.709836	0.195351	Mature
152_2	DE152	DE	0.719169	0.202771	Mature
152_3	DE152	DE	0.75008	0.226897	Mature
194_1	DE194	DE	0.794326	0.260284	Mature
194_2	DE194	DE	0.790254	0.257265	Mature
194_3	DE194	DE	0.899178	0.334514	Mature
196_1	DE196	DE	0.895653	0.332121	Mature
196_2	DE196	DE	0.999748	0.400034	Mature
196_3	DE196	DE	0.895706	0.332157	Mature
196-4	DE196	DE	0.766119	0.239152	Mature
196-5	DE196	DE	0.896162	0.332467	Mature
196-6	DE196	DE	0.811976	0.273244	Mature
197_1	DE197	DE	0.738915	0.218261	Mature
197_2	DE197	DE	0.765619	0.238772	Mature
197_3	DE197	DE	0.697032	0.185066	Mature
197_4	DE197	DE	0.872497	0.316235	Mature
197_5	DE197	DE	0.712894	0.197789	Mature
197_6	DE197	DE	0.747595	0.224982	Mature
198_1	DE198	DE	0.805781	0.268718	Mature
198_2	DE198	DE	0.863368	0.309889	Mature
198_3	DE198	DE	0.817418	0.277201	Mature
198_4	DE198	DE	0.809386	0.271355	Mature
198_5	DE198	DE	0.845826	0.297559	Mature
198_6	DE198	DE	0.827186	0.284257	Mature
200_1	DE200	DE	0.816735	0.276705	Mature
200_2	DE200	DE	0.79686	0.262157	Mature
200_3	DE200	DE	0.833138	0.288527	Mature
201_1	DE201	DE	0.665613	0.159291	Mature
201_2	DE201	DE	0.760606	0.234959	Mature
201_3	DE201	DE	0.747788	0.225131	Mature
202_1	DE202	DE	0.792551	0.25897	Mature
202_2	DE202	DE	0.967611	0.37965	Mature
202_3	DE202	DE	0.857643	0.305885	Mature
249_1	DE249	DE	0.723474	0.206173	Mature
249_2	DE249	DE	0.734865	0.215107	Mature
249_3	DE249	DE	0.720516	0.203837	Mature
251_1	DE251	DE	0.649678	0.145919	Mature
251_2	DE251	DE	0.7351	0.21529	Mature
251_3	DE251	DE	0.73851	0.217946	Mature
251_4	DE251	DE	0.75478	0.230506	Mature
251_5	DE251	DE	0.755444	0.231015	Mature
258_1	DE258	DE	0.720371	0.203723	Mature
258_2	DE258	DE	0.68815	0.177857	Mature
258_3	DE258	DE	0.717043	0.201087	Mature
259_1	DE259	DE	0.69333	0.182068	Mature
259_2	DE259	DE	0.703534	0.190304	Mature
260_1	DE260	DE	0.878101	0.320108	Mature
260_2	DE260	DE	0.759907	0.234426	Mature
260_3	DE260	DE	0.740788	0.219716	Mature
265_1	DE265	DE	0.744032	0.22223	Mature
265_2	DE265	DE	0.791037	0.257847	Mature
265_3	DE265	DE	0.83978	0.293267	Mature
268_1	DE268	DE	0.767934	0.240527	Mature
268_2	DE268	DE	0.701497	0.188666	Mature
268_3	DE268	DE	0.775095	0.245933	Mature
305_1	DE305	DE	0.699891	0.187373	Mature
305_2	DE305	DE	0.745762	0.223568	Mature
305_3	DE305	DE	0.692957	0.181766	Mature
306_1	DE306	DE	0.71222	0.197253	Mature
306_2	DE306	DE	0.649568	0.145825	Mature
318_1	DE318	DE	0.698862	0.186543	Mature
318_2	DE318	DE	0.658265	0.153151	Mature
318_3	DE318	DE	0.651305	0.147294	Mature
325_1	DE325	DE	0.709005	0.194687	Mature
325_2	DE325	DE	0.709593	0.195157	Mature
325_3	DE325	DE	0.725595	0.207843	Mature
327_1	DE327	DE	0.788961	0.256305	Mature
327_2	DE327	DE	0.672161	0.164727	Mature
327_3	DE327	DE	0.669582	0.162591	Mature
327_4	DE327	DE	0.667146	0.160568	Mature
327_5	DE327	DE	0.683408	0.173985	Mature
327_6	DE327	DE	0.758926	0.233678	Mature
335_1	DE335	DE	0.708929	0.194627	Mature
335_2	DE335	DE	0.790349	0.257336	Mature
335_3	DE335	DE	0.77037	0.24237	Mature
341_1	DE341	DE	0.708125	0.193984	Mature
341_2	DE341	DE	0.727535	0.209369	Mature
341_3	DE341	DE	0.705296	0.191718	Mature
350_1	DE350	DE	0.793738	0.259849	Mature
350_2	DE350	DE	0.73142	0.212414	Mature
350_3	DE350	DE	0.769625	0.241807	Mature
351_1	DE351	DE	0.746542	0.22417	Mature
351_2	DE351	DE	0.720576	0.203884	Mature
351_3	DE351	DE	0.879907	0.321352	Mature
436_1	DE436	DE	0.720474	0.203804	Mature
436_2	DE436	DE	0.682651	0.173364	Mature
436_3	DE436	DE	0.73814	0.217658	Mature
500_1	DE500	DE	0.825154	0.282794	Mature
500_2	DE500	DE	0.796916	0.262198	Mature
500_3	DE500	DE	0.876278	0.31885	Mature
502_1	DE502	DE	0.68842	0.178077	Mature
502_2	DE502	DE	0.704013	0.190689	Mature
502_3	DE502	DE	0.650259	0.14641	Mature
503_1	DE503	DE	0.778141	0.248223	Mature
503_2	DE503	DE	0.820013	0.279081	Mature
503_3	DE503	DE	0.827267	0.284314	Mature
504_1	DE504	DE	0.787198	0.254993	Mature
504_2	DE504	DE	0.71017	0.195618	Mature
504_3	DE504	DE	0.7976	0.262703	Mature
505_1	DE505	DE	0.744526	0.222612	Mature
505_2	DE505	DE	0.786373	0.254379	Mature
505_3	DE505	DE	0.765551	0.238721	Mature
506_1	DE506	DE	0.757268	0.232411	Mature
506_2	DE506	DE	0.774921	0.245803	Mature
506_3	DE506	DE	0.678193	0.169704	Mature
508_1	DE508	DE	0.774979	0.245846	Mature
508_2	DE508	DE	0.760559	0.234924	Mature
508_3	DE508	DE	0.791875	0.258468	Mature
