# Supplementary material for: Cooperation by ant queens during colony-founding perpetuates alternative forms of social organization
Source: Behav Ecol Sociobiol. 2021 Nov 30;75(12):165. doi: 10.1007/s00265-021-03105-1 (PMC8718384; doi:10.1007/s00265-021-03105-1)
Supplement: Supplementary file 5 — Supplementary file5: Dataset of queen assays in the laboratory (XLSX 19 KB) [file 265_2021_3105_MOESM5_ESM.xlsx]

## Sheet: Description
Data on independent colony-founding experiment in the laboratory (assay-level)
Column names	Description
Year	Year at which the assay was set up
Experiment	Type of experimental assay (3Q = three-queen assay, 2Q= two-queen assay)
Replicate	Identification of the assay
Treatment	Treatment of the assay, with respect to the social origin of each queen in the assay (M= monogyne queen, P= polygyne queen; each letter represents one queen)
GroupFail	Whether queens succeed at starting a colony or not (0= at least one queen founded, 1= none of the queens founded)
GroupAssoc	Whether the queens that founded associated with another queen (0= queens founded solitarily, 1= at least two queens associated)
NoQueenAssoc	Number of queens that associated
Strategy	Mode of colony-founding in the assay (none = no queen founded, Solitarily = queens founded alone, Cooperatively = queens associated)

## Sheet: Data_Lab_Assays
Year	Experiment	Replicate	Treatment	GroupFail	GroupAssoc	NoQueenAssoc	Strategy
2017	3Q	A	MMP	0	1	2	Cooperatively
2017	3Q	B	PPP	0	1	2	Cooperatively
2017	3Q	C	PPM	0	1	3	Cooperatively
2017	3Q	D	MMM	0	0	1	Solitary
2017	3Q	E	MMM	0	0	1	Solitary
2017	3Q	F	PPM	0	1	2	Cooperatively
2017	3Q	G	PPP	0	1	3	Cooperatively
2017	3Q	H	PPM	1	NA	0	none
2017	3Q	I	MMM	0	1	2	Cooperatively
2017	3Q	J	MMP	0	1	2	Cooperatively
2017	3Q	K	PPP	0	1	3	Cooperatively
2017	3Q	L	PPM	0	0	1	Solitary
2017	3Q	M	MMP	0	1	2	Cooperatively
2017	3Q	N	PPP	0	1	2	Cooperatively
2017	3Q	O	PPP	0	1	3	Cooperatively
2017	3Q	P	MMM	1	NA	0	none
2017	3Q	Q	MMM	1	NA	0	none
2017	3Q	Ra	PPP	1	NA	0	none
2017	3Q	S	PPM	0	1	2	Cooperatively
2017	3Q	T	MMP	1	NA	0	none
2017	3Q	U	PPM	0	1	2	Cooperatively
2017	3Q	V	MMM	0	0	1	Solitary
2017	3Q	W	MMM	0	0	1	Solitary
2017	3Q	X	MMP	0	0	1	Solitary
2017	3Q	Y	PPP	0	1	2	Cooperatively
2017	3Q	Z	PPM	1	NA	0	none
2017	3Q	AA	MMP	0	1	3	Cooperatively
2017	3Q	AB	MMM	0	0	1	Solitary
2017	3Q	AC	PPP	0	1	3	Cooperatively
2017	3Q	AD	PPM	1	NA	0	none
2017	3Q	AE	MMP	0	1	2	Cooperatively
2017	3Q	AF	MMM	0	1	2	Cooperatively
2017	3Q	AG	MMM	0	0	1	Solitary
2017	3Q	AH	MMM	0	0	1	Solitary
2017	3Q	AI	MMM	0	0	1	Solitary
2017	3Q	AJ	PPM	0	1	2	Cooperatively
2017	3Q	AK	PPM	0	1	2	Cooperatively
2017	3Q	AL	MMM	1	NA	0	none
2017	3Q	AM	MMM	0	0	1	Solitary
2017	3Q	AN	MMM	1	NA	0	none
2017	3Q	AO	MMM	0	0	1	Solitary
2017	3Q	AP	MMM	0	0	1	Solitary
2017	3Q	AQ	MMM	0	0	1	Solitary
2017	3Q	AR	MMM	1	NA	0	none
2017	3Q	AS	MMM	1	NA	0	none
2017	3Q	AT	MMM	0	0	1	Solitary
2017	3Q	AU	PPP	0	1	2	Cooperatively
2017	3Q	AV	MMP	0	0	1	Solitary
2017	3Q	AW	MMM	0	0	1	Solitary
2017	3Q	AZ	MMM	0	0	1	Solitary
2017	3Q	BA	MMM	0	0	1	Solitary
2017	3Q	BB	MMM	0	1	2	Cooperatively
2017	3Q	BC	MMM	0	1	2	Cooperatively
2017	3Q	BD	MMM	0	0	1	Solitary
2017	3Q	BE	MMM	0	1	2	Cooperatively
2018	3Q	5	MMM	0	0	1	Solitary
2018	3Q	6	PPP	0	0	1	Solitary
2018	3Q	7	MMP	1	NA	0	none
2018	3Q	8	MMP	1	NA	0	none
2018	3Q	12	MMM	1	NA	0	none
2018	3Q	13	PPP	1	NA	0	none
2018	3Q	14	PPP	1	NA	0	none
2018	3Q	15	PPP	0	1	2	Cooperatively
2018	3Q	20	MMP	0	1	2	Cooperatively
2018	3Q	21	PPM	0	0	1	Solitary
2018	3Q	22	PPP	1	NA	0	none
2018	3Q	23	PPM	0	1	2	Cooperatively
2018	3Q	24	MMP	0	0	1	Solitary
2018	3Q	25	PPM	1	NA	0	none
2018	3Q	26	PPM	0	1	3	Cooperatively
2018	3Q	27	PPM	0	1	2	Cooperatively
2018	3Q	28	MMP	0	0	1	Solitary
2018	3Q	31	PPP	1	NA	0	none
2018	3Q	32	PPP	0	0	1	Solitary
2018	3Q	33	MMP	0	1	2	Cooperatively
2018	3Q	34	MMP	1	NA	0	none
2018	3Q	35	MMP	0	0	1	Solitary
2018	3Q	36	MMP	0	0	1	Solitary
2018	3Q	37	MMP	0	0	1	Solitary
2018	3Q	38	MMP	0	0	1	Solitary
2018	3Q	39	MMP	0	1	2	Cooperatively
2018	3Q	40	MMM	0	0	1	Solitary
2018	3Q	41	MMP	0	0	1	Solitary
2018	3Q	43	MMP	1	NA	0	none
2018	3Q	45	PPP	0	1	2	Cooperatively
2018	3Q	46	PPP	0	1	3	Cooperatively
2018	3Q	47	PPM	0	1	2	Cooperatively
2018	3Q	48	PPM	0	1	2	Cooperatively
2018	3Q	49	PPM	1	NA	0	none
2018	3Q	50	PPM	0	1	3	Cooperatively
2018	3Q	51	PPM	0	1	2	Cooperatively
2018	3Q	52	MMP	0	0	1	Solitary
2018	3Q	53	MMP	0	0	1	Solitary
2018	3Q	55	MMP	1	NA	0	none
2018	3Q	56	MMP	0	0	1	Solitary
2018	3Q	57	MMP	0	1	2	Cooperatively
2018	3Q	58	MMP	0	1	2	Cooperatively
2018	3Q	59	PPM	1	NA	0	none
2018	3Q	60	PPP	0	1	3	Cooperatively
2018	3Q	61	PPP	0	1	3	Cooperatively
2018	3Q	62	MMP	0	1	2	Cooperatively
2018	3Q	63	PPM	0	1	2	Cooperatively
2018	3Q	64	PPM	0	1	2	Cooperatively
2018	3Q	65	PPM	0	0	1	Solitary
2018	3Q	66	PPM	1	NA	0	none
2018	3Q	67	PPM	0	0	1	Solitary
2018	3Q	68	PPM	0	1	2	Cooperatively
2018	3Q	69	PPM	0	1	2	Cooperatively
2018	3Q	70	PPM	1	NA	0	none
2018	3Q	71	PPM	0	1	3	Cooperatively
2018	3Q	72	PPP	0	1	2	Cooperatively
2018	3Q	73	PPP	1	NA	0	none
2018	3Q	74	PPP	0	1	2	Cooperatively
2018	3Q	75	PPP	0	1	2	Cooperatively
2018	3Q	76	PPP	1	NA	0	none
2018	3Q	78	PPP	0	0	1	Solitary
2018	3Q	79	PPP	1	NA	0	none
2018	3Q	80	PPP	0	1	2	Cooperatively
2018	3Q	81	PPP	0	1	2	Cooperatively
2018	3Q	84	MMP	0	1	2	Cooperatively
2018	3Q	91	PPP	0	1	3	Cooperatively
2018	3Q	92	PPP	0	1	3	Cooperatively
2018	2Q	2	MM	1	NA	0	none
2018	2Q	10	MM	0	0	1	Solitary
2018	2Q	17	MM	0	0	1	Solitary
2018	2Q	29	MM	1	NA	0	none
2018	2Q	42	MM	0	0	1	Solitary
2018	2Q	54	MM	0	1	2	Cooperatively
2018	2Q	77	PP	1	NA	0	none
2018	2Q	82	PP	0	1	2	Cooperatively
2018	2Q	83	PP	0	1	2	Cooperatively
2018	2Q	85	MP	1	NA	0	none
2018	2Q	86	MM	0	0	1	Solitary
2018	2Q	87	MM	1	NA	0	none
2018	2Q	88	MM	1	NA	0	none
2018	2Q	90	MM	1	NA	0	none
2018	2Q	93	PP	1	NA	0	none
2018	2Q	94	PP	0	0	1	Solitary
2018	2Q	95	PP	1	NA	0	none
2018	2Q	96	PP	0	0	1	Solitary
2018	2Q	97	PP	0	1	2	Cooperatively
2018	2Q	98	PP	1	NA	0	none
2018	2Q	99	PP	0	1	2	Cooperatively
2018	2Q	100	PP	0	1	2	Cooperatively
2018	2Q	101	PP	1	NA	0	none
2018	2Q	102	PP	0	0	1	Solitary
2018	2Q	103	PP	0	1	2	Cooperatively
2018	2Q	104	PP	0	1	2	Cooperatively
2018	2Q	105	PP	0	0	1	Solitary
2018	2Q	106	PP	1	NA	0	none
2018	2Q	107	PP	0	1	2	Cooperatively
2018	2Q	108	PP	0	1	2	Cooperatively
2018	2Q	109	PP	0	0	1	Solitary
2018	2Q	113	PP	1	NA	0	none
2018	2Q	114	PP	1	NA	0	none
2018	2Q	117	PP	0	1	2	Cooperatively
2018	2Q	121	MP	0	0	1	Solitary
2018	2Q	122	MP	0	0	1	Solitary
2018	2Q	123	MP	0	0	1	Solitary
2018	2Q	124	MP	0	0	1	Solitary
2018	2Q	125	MP	0	0	1	Solitary
2018	2Q	126	MP	0	0	1	Solitary
2018	2Q	127	MP	0	1	2	Cooperatively
2018	2Q	128	MP	1	NA	0	none
2018	2Q	129	MM	1	NA	0	none
2018	2Q	130	MM	0	0	1	Solitary
2018	2Q	131	MP	1	NA	0	none
2018	2Q	132	MP	0	0	1	Solitary
2018	2Q	133	MP	1	NA	0	none
2018	2Q	134	MP	0	0	1	Solitary
2018	2Q	135	PP	0	1	2	Cooperatively
2018	2Q	140	MP	1	NA	0	none
2018	2Q	150	MP	1	NA	0	none
2018	2Q	151	MM	0	0	1	Solitary
2018	2Q	152	MM	0	0	1	Solitary
2018	2Q	156	MM	0	0	1	Solitary
2018	2Q	164	MM	0	1	2	Cooperatively
2018	2Q	165	MM	0	0	1	Solitary
2018	2Q	166	MP	0	1	2	Cooperatively
2018	2Q	167	MP	1	NA	0	none
2018	2Q	168	MP	1	NA	0	none
2018	2Q	169	MP	0	0	1	Solitary
2018	2Q	170	MM	0	0	1	Solitary
2018	2Q	171	MM	1	NA	0	none
2018	2Q	172	MP	0	0	1	Solitary
2018	2Q	173	MM	0	0	1	Solitary
2018	2Q	174	MM	0	0	1	Solitary
2018	2Q	175	MP	0	1	2	Cooperatively
2018	2Q	179	MP	0	0	1	Solitary
2018	2Q	187	MM	0	0	1	Solitary
2018	2Q	188	MM	0	0	1	Solitary
2018	2Q	189	MM	0	0	1	Solitary
2018	2Q	190	MM	0	0	1	Solitary
2018	2Q	191	MM	1	NA	0	none
2018	2Q	192	MM	0	0	1	Solitary
2018	2Q	193	MM	1	NA	0	none
2018	2Q	194	MM	0	0	1	Solitary
2018	2Q	195	MM	0	0	1	Solitary
2018	2Q	196	MP	0	1	2	Cooperatively
2018	2Q	197	MP	0	0	1	Solitary
2018	2Q	203	MP	0	0	1	Solitary
2018	2Q	206	MP	1	NA	0	none
2018	2Q	209	MP	0	0	1	Solitary
2018	2Q	210	MP	1	NA	0	none
2018	2Q	211	PP	1	NA	0	none
2018	2Q	212	PP	1	NA	0	none
2018	2Q	213	PP	1	NA	0	none
2018	2Q	214	PP	1	NA	0	none
2018	2Q	216	MM	0	0	1	Solitary
2018	2Q	218	PP	0	0	1	Solitary
2018	2Q	219	PP	0	1	2	Cooperatively
2018	2Q	220	MP	0	0	1	Solitary
2018	2Q	221	MP	1	NA	0	none
2018	2Q	222	MP	0	1	2	Cooperatively
2018	2Q	225	MM	1	NA	0	none
2018	2Q	227	MM	0	0	1	Solitary
