# Supplementary material for: Cooperation by ant queens during colony-founding perpetuates alternative forms of social organization
Source: Behav Ecol Sociobiol. 2021 Nov 30;75(12):165. doi: 10.1007/s00265-021-03105-1 (PMC8718384; doi:10.1007/s00265-021-03105-1)
Supplement: Supplementary file 6 — Supplementary file6: Dataset of co-founded colonies in the laboratory (XLSX 15 KB) [file 265_2021_3105_MOESM6_ESM.xlsx]

## Sheet: Description
Data on colonies founded cooperatively in the laboratory
Column names	Description
Year	Year at which the colony was set up
Experiment	Type of experimental assay (3Q = three-queen assay, 2Q= two-queen assay)
NestNo	Identification of the colony
Replicate	Identification of the assay
QueenNumber	Number of queens that started the colony cooperatively
TypeAssoc	Social origin of the queens in the colony (M = all monogyne, MP = both monogyne and polygyne, P = all polygyne)
TypeAssoc2	Presence of monogyne queen(s) in the colony (M-MP = presence monogyne queen, P = absence monogyne queen)
Fate_Assoc	Whether the colony remained multi-queened, became singly-queened, or lost all queens (Failure) after 5 months
Workers	Whether the colony produced a brood (0=no brood, 1 = brood)
AllQueensAlive	Whether all the queens were alive after 5 months (0= no, 1=yes)
AliveAndBrood	Whether te colony produced a brood and all the queens were alive after 5 months (0= no, 1=yes)
SinglyQueened	Whether the colony remained multi-queened or became singly-queened (0=multi-queened, 1=singly-queened)

## Sheet: Data_Lab_CoColonies
Year	Experiment	NestNo	Replicate	QueenNumber	TypeAssoc	TypeAssoc2	Fate_Assoc	Workers	AllQueensAlive	AliveAndBrood	SinglyQueened
2017	3Q	1	A	2	M	M-MP	SinglyQueened	1	0	0	1
2017	3Q	2	B	2	P	P	SinglyQueened	0	0	0	1
2017	3Q	3	C	3	MP	M-MP	MultiQueened	1	0	0	0
2017	3Q	4	F	2	MP	M-MP	SinglyQueened	1	0	0	1
2017	3Q	5	G	3	P	P	Failure	0	0	0	NA
2017	3Q	6	I	2	M	M-MP	SinglyQueened	0	0	0	1
2017	3Q	7	J	2	MP	M-MP	Failure	0	0	0	NA
2017	3Q	8	K	3	P	P	SinglyQueened	1	0	0	1
2017	3Q	9	M	2	M	M-MP	SinglyQueened	1	0	0	1
2017	3Q	10	N	2	P	P	Failure	0	0	0	NA
2017	3Q	11	O	3	P	P	SinglyQueened	1	0	0	1
2017	3Q	12	S	2	MP	M-MP	SinglyQueened	1	0	0	1
2017	3Q	13	U	2	MP	M-MP	SinglyQueened	1	0	0	1
2017	3Q	14	Y	2	P	P	Failure	0	0	0	NA
2017	3Q	15	AA	3	MP	M-MP	MultiQueened	0	0	0	0
2017	3Q	16	AC	3	P	P	Failure	0	0	0	NA
2017	3Q	17	AE	2	MP	M-MP	SinglyQueened	0	0	0	1
2017	3Q	18	AF	2	M	M-MP	MultiQueened	1	1	1	0
2017	3Q	19	AJ	2	MP	M-MP	SinglyQueened	1	0	0	1
2017	3Q	20	AK	2	MP	M-MP	MultiQueened	0	1	0	0
2017	3Q	21	AU	2	P	P	SinglyQueened	1	0	0	1
2017	3Q	22	BB	2	M	M-MP	SinglyQueened	1	0	0	1
2017	3Q	23	BC	2	M	M-MP	Failure	0	0	0	NA
2017	3Q	24	BE	2	M	M-MP	SinglyQueened	1	0	0	1
2018	3Q	25	15	2	P	P	Failure	0	0	0	NA
2018	3Q	26	20	2	M	M-MP	Failure	0	0	0	NA
2018	3Q	27	23	2	MP	M-MP	MultiQueened	1	1	1	0
2018	3Q	28	26	3	MP	M-MP	MultiQueened	1	0	0	0
2018	3Q	29	27	2	MP	M-MP	SinglyQueened	1	0	0	1
2018	3Q	30	33	2	MP	M-MP	Failure	0	0	0	NA
2018	3Q	31	39	2	MP	M-MP	SinglyQueened	1	0	0	1
2018	3Q	32	45	2	P	P	MultiQueened	1	1	1	0
2018	3Q	33	46	3	P	P	Failure	0	0	0	NA
2018	3Q	34	47	2	P	P	MultiQueened	1	1	1	0
2018	3Q	35	48	2	MP	M-MP	Failure	0	0	0	NA
2018	3Q	36	50	3	MP	M-MP	MultiQueened	1	0	0	0
2018	3Q	37	51	2	P	P	SinglyQueened	1	0	0	1
2018	3Q	38	57	2	M	M-MP	Failure	0	0	0	NA
2018	3Q	39	58	2	M	M-MP	Failure	0	0	0	NA
2018	3Q	40	60	3	P	P	MultiQueened	1	1	1	0
2018	3Q	41	61	3	P	P	MultiQueened	1	1	1	0
2018	3Q	42	62	2	MP	M-MP	SinglyQueened	1	0	0	1
2018	3Q	43	63	2	MP	M-MP	SinglyQueened	1	0	0	1
2018	3Q	44	64	2	MP	M-MP	SinglyQueened	0	0	0	1
2018	3Q	45	68	2	P	P	SinglyQueened	0	0	0	1
2018	3Q	46	69	2	P	P	Failure	0	0	0	NA
2018	3Q	47	71	3	MP	M-MP	MultiQueened	0	0	0	0
2018	3Q	48	72	2	P	P	Failure	0	0	0	NA
2018	3Q	49	74	2	P	P	SinglyQueened	1	0	0	1
2018	3Q	50	75	2	P	P	SinglyQueened	1	0	0	1
2018	3Q	51	80	2	P	P	MultiQueened	1	1	1	0
2018	3Q	52	81	2	P	P	Failure	0	0	0	NA
2018	3Q	53	84	2	MP	M-MP	SinglyQueened	1	0	0	1
2018	3Q	54	91	3	P	P	Failure	0	0	0	NA
2018	3Q	55	92	3	P	P	MultiQueened	1	0	0	0
2018	2Q	56	54	2	M	M-MP	Failure	0	0	0	NA
2018	2Q	57	82	2	P	P	MultiQueened	1	1	1	0
2018	2Q	58	83	2	P	P	SinglyQueened	0	0	0	1
2018	2Q	59	97	2	P	P	MultiQueened	1	1	1	0
2018	2Q	60	99	2	P	P	Failure	0	0	0	NA
2018	2Q	61	100	2	P	P	SinglyQueened	1	0	0	1
2018	2Q	62	103	2	P	P	MultiQueened	1	1	1	0
2018	2Q	63	104	2	P	P	SinglyQueened	0	0	0	1
2018	2Q	64	107	2	P	P	Failure	0	0	0	NA
2018	2Q	65	108	2	P	P	SinglyQueened	1	0	0	1
2018	2Q	66	117	2	P	P	Failure	0	0	0	NA
2018	2Q	67	127	2	MP	M-MP	SinglyQueened	1	0	0	1
2018	2Q	68	135	2	P	P	MultiQueened	1	1	1	0
2018	2Q	69	164	2	M	M-MP	SinglyQueened	0	0	0	1
2018	2Q	70	166	2	MP	M-MP	MultiQueened	0	1	0	0
2018	2Q	71	175	2	MP	M-MP	SinglyQueened	1	0	0	1
2018	2Q	72	196	2	MP	M-MP	SinglyQueened	1	0	0	1
2018	2Q	73	219	2	P	P	SinglyQueened	1	0	0	1
2018	2Q	74	222	2	MP	M-MP	SinglyQueened	0	0	0	1
